# Supplementary material for: Development of a Large Gene-Associated SSR Marker Set and in-Depth Genetic Characterization in Scarlet Sage
Source: Front Genet. 2020 May 21;11:504. doi: 10.3389/fgene.2020.00504 (PMC7253628; doi:10.3389/fgene.2020.00504)
Supplement: Supplementary file 1 [file Data_Sheet_1.zip]

Archive with 3 entries (3 files):
- Table S1-S4.DOCX
- Table S5.XLSX
- Table S6.XLSX
