# Supplementary material for: Development of a Large Gene-Associated SSR Marker Set and in-Depth Genetic Characterization in Scarlet Sage
Source: Front Genet. 2020 May 21;11:504. doi: 10.3389/fgene.2020.00504 (PMC7253628; doi:10.3389/fgene.2020.00504)
Supplement: Supplementary file 1 [file Data_Sheet_1.zip › Table S5.XLSX]

## Sheet: Sheet1
Table S5. Functional annotations for the 264 polymorphic gene-associated SSRs found in the 2 kb gene flanking regions by querying the adjacent genes.
Primer	Gene	Name	Definition	Length	KOG	GO	KO
ssps195	Saspl_022544.T1	-	-	233	3847.GLYMA03G35150.1 [S] ENOG4111T31 GDSL esterase lipase	GO:0005576~extracellular region;GO:0016042~lipid catabolic process;GO:0016788~hydrolase activity, acting on ester bonds;	-
ssps196	Saspl_053203.T1	-	-	643	3847.GLYMA06G07140.1 [U] ENOG410XQ90 Clathrin assembly protein	GO:0005545~1-phosphatidylinositol binding;GO:0005634~nucleus;GO:0005794~Golgi apparatus;GO:0005829~cytosol;GO:0005886~plasma membrane;GO:0005905~coated pit;GO:0006897~endocytosis;GO:0030136~clathrin-coated vesicle;GO:0048268~clathrin coat assembly;	-
ssps197	Saspl_017227.T1	-	-	374	4113.PGSC0003DMT400054525 [S] ENOG41119HQ NA	GO:0010286~heat acclimation;	-
ssps198	Saspl_028358.T1	-	-	610	29760.VIT_19s0085g01020.t01 [S] ENOG410XQ7Q Strawberry notch homolog	GO:0002281~macrophage activation involved in immune response;GO:0006351~transcription, DNA-templated;GO:0006355~regulation of transcription, DNA-templated;GO:0008270~zinc ion binding;GO:0030282~bone mineralization;GO:0030316~osteoclast differentiation;GO:0045892~negative regulation of transcription, DNA-templated;GO:0045944~positive regulation of transcription from RNA polymerase II promoter;GO:0…	-
ssps201	Saspl_028485.T1	-	-	409	3694.POPTR_0010s19320.1 [S] ENOG410XTB8 NA	GO:0016036~cellular response to phosphate starvation;GO:0019375~galactolipid biosynthetic process;GO:0070569~uridylyltransferase activity;	-
ssps203	Saspl_052279.T1	CSNK2A	casein kinase II subunit alpha	303	29760.VIT_07s0129g00410.t01 [T] ENOG410XNPP Casein Kinase	GO:0004672~protein kinase activity;GO:0004674~protein serine/threonine kinase activity;GO:0005524~ATP binding;GO:0005829~cytosol;GO:0006281~DNA repair;GO:0006325~chromatin organization;GO:0007623~circadian rhythm;GO:0009507~chloroplast;GO:0010225~response to UV-C;GO:0010332~response to gamma radiation;GO:0051726~regulation of cell cycle;GO:2001020~regulation of response to DNA damage stimulus;	K03097
ssps204	Saspl_016096.T1	TPI, tpiA	triosephosphate isomerase (TIM)	348	4081.Solyc01g111120.2.1 [G] COG0149 triosephosphate isomerase	GO:0004807~triose-phosphate isomerase activity;GO:0005737~cytoplasm;GO:0005739~mitochondrion;GO:0005829~cytosol;GO:0006094~gluconeogenesis;GO:0006096~glycolytic process;GO:0006098~pentose-phosphate shunt;GO:0006642~triglyceride mobilization;GO:0009507~chloroplast;GO:0009570~chloroplast stroma;GO:0009579~thylakoid;GO:0009658~chloroplast organization;GO:0009941~chloroplast envelope;GO:0019253~reduc…	K01803
ssps205	Saspl_016097.T1	FAM50, XAP5	protein FAM50	412	3847.GLYMA08G04680.1 [S] ENOG410XNXM Family with sequence similarity 50, member	GO:0005634~nucleus;GO:0009637~response to blue light;GO:0009640~photomorphogenesis;GO:0009793~embryo development ending in seed dormancy;GO:0009845~seed germination;GO:0009873~ethylene-activated signaling pathway;GO:0009909~regulation of flower development;GO:0009933~meristem structural organization;GO:0010099~regulation of photomorphogenesis;GO:0010114~response to red light;GO:0010162~seed dorma…	K13119
ssps206	Saspl_016150.T1	-	-	118	-	GO:0003677~DNA binding;GO:0003682~chromatin binding;	-
ssps207	Saspl_016191.T1	AARS, alaS	alanyl-tRNA synthetase	897	3694.POPTR_0009s14340.1 [J] COG0013 Catalyzes the attachment of alanine to tRNA(Ala) in a two-step reaction alanine is first activated by ATP to form Ala- AMP and then transferred to the acceptor end of tRNA(Ala). Also edits incorrectly charged Ser-tRNA(Ala) and Gly-tRNA(Ala) via its editing domain (By similarity)	GO:0000049~tRNA binding;GO:0004813~alanine-tRNA ligase activity;GO:0005524~ATP binding;GO:0005739~mitochondrion;GO:0006419~alanyl-tRNA aminoacylation;GO:0008270~zinc ion binding;GO:0009507~chloroplast;GO:0009570~chloroplast stroma;GO:0009793~embryo development ending in seed dormancy;GO:0016020~membrane;GO:0070143~mitochondrial alanyl-tRNA aminoacylation;	K01872
ssps208	Saspl_016226.T1	dnaJ	molecular chaperone DnaJ	275	4113.PGSC0003DMT400021549 [O] COG2214 DNAj domain protein	GO:0005524~ATP binding;GO:0005737~cytoplasm;GO:0006260~DNA replication;GO:0006457~protein folding;GO:0008270~zinc ion binding;GO:0009408~response to heat;	K03686
ssps209	Saspl_016226.T1	dnaJ	molecular chaperone DnaJ	275	4113.PGSC0003DMT400021549 [O] COG2214 DNAj domain protein	GO:0005524~ATP binding;GO:0005737~cytoplasm;GO:0006260~DNA replication;GO:0006457~protein folding;GO:0008270~zinc ion binding;GO:0009408~response to heat;	K03686
ssps210	Saspl_016287.T1	CPK	calcium-dependent protein kinase	520	4081.Solyc10g079130.1.1 [T] ENOG410XRMJ calcium-dependent protein kinase	GO:0004672~protein kinase activity;GO:0004674~protein serine/threonine kinase activity;GO:0004683~calmodulin-dependent protein kinase activity;GO:0004698~calcium-dependent protein kinase C activity;GO:0005509~calcium ion binding;GO:0005516~calmodulin binding;GO:0005524~ATP binding;GO:0005634~nucleus;GO:0005737~cytoplasm;GO:0005886~plasma membrane;GO:0009506~plasmodesma;GO:0009651~response to salt…	K13412
ssps211	Saspl_016360.T1	RAB11A	Ras-related protein Rab-11A	224	29760.VIT_17s0000g02500.t01 [S] COG1100 GTP-binding Protein	GO:0003924~GTPase activity;GO:0005525~GTP binding;GO:0005622~intracellular;GO:0005634~nucleus;GO:0005768~endosome;GO:0005773~vacuole;GO:0005829~cytosol;GO:0005886~plasma membrane;GO:0006886~intracellular protein transport;GO:0006913~nucleocytoplasmic transport;GO:0007264~small GTPase mediated signal transduction;GO:0008152~metabolic process;GO:0009506~plasmodesma;GO:0015031~protein transport;GO:0…	K07904
ssps212	Saspl_016362.T1	CTR1	serine/threonine-protein kinase CTR1	1371	29760.VIT_17s0000g02520.t01 [S] COG3752 DUF1295 domain protein	GO:0000165~MAPK cascade;GO:0000186~activation of MAPKK activity;GO:0001666~response to hypoxia;GO:0001845~phagolysosome assembly;GO:0002229~defense response to oomycetes;GO:0004674~protein serine/threonine kinase activity;GO:0004709~MAP kinase kinase kinase activity;GO:0004712~protein serine/threonine/tyrosine kinase activity;GO:0004713~protein tyrosine kinase activity;GO:0005524~ATP binding;GO:0…	K14510
ssps213	Saspl_016407.T1	-	-	723	4081.Solyc03g114460.2.1 [I] COG0365 Catalyzes the conversion of acetate into acetyl-CoA (AcCoA), an essential intermediate at the junction of anabolic and catabolic pathways. AcsA undergoes a two-step reaction. In the first half reaction, AcsA combines acetate with ATP to form acetyl-adenylate (AcAMP) intermediate. In the second half reaction, it can then transfer the acetyl group from AcAMP to t…	GO:0003824~catalytic activity;GO:0005777~peroxisome;GO:0006631~fatty acid metabolic process;GO:0009850~auxin metabolic process;GO:0016874~ligase activity;	-
ssps214	Saspl_016434.T1	-	-	495	4081.Solyc01g102540.2.1 [U] ENOG410YYM5 Nucleoporin 160kDa	-	-
ssps222	Saspl_003255.T1	LARP1	la-related protein 1	492	3847.GLYMA11G08500.1 [JO] COG5193 La ribonucleoprotein domain family member	GO:0003723~RNA binding;GO:0005737~cytoplasm;GO:0005844~polysome;GO:0009737~response to abscisic acid;GO:0009738~abscisic acid-activated signaling pathway;GO:0009751~response to salicylic acid;GO:0009753~response to jasmonic acid;GO:0010150~leaf senescence;	K18757
ssps224	Saspl_003301.T1	OGDH, sucA	2-oxoglutarate dehydrogenase E1 component	1644	3694.POPTR_0008s05150.1 [C] COG0567 2-oxoglutarate dehydrogenase, E1	GO:0004591~oxoglutarate dehydrogenase (succinyl-transferring) activity;GO:0005739~mitochondrion;GO:0005759~mitochondrial matrix;GO:0006091~generation of precursor metabolites and energy;GO:0006096~glycolytic process;GO:0006099~tricarboxylic acid cycle;GO:0006103~2-oxoglutarate metabolic process;GO:0006554~lysine catabolic process;GO:0009353~mitochondrial oxoglutarate dehydrogenase complex;GO:0021…	K00164
ssps237	Saspl_014369.T1	-	-	141	4113.PGSC0003DMT400025043 [O] ENOG410YKVU Tim17/Tim22/Tim23/Pmp24 family	GO:0005773~vacuole;GO:0006811~ion transport;GO:0009707~chloroplast outer membrane;GO:0009941~chloroplast envelope;GO:0015171~amino acid transmembrane transporter activity;GO:0015288~porin activity;GO:0016021~integral component of membrane;GO:0034426~etioplast membrane;GO:0042742~defense response to bacterium;GO:0042803~protein homodimerization activity;GO:0045037~protein import into chloroplast s…	-
ssps238	Saspl_014373.T1	-	-	421	4113.PGSC0003DMT400010652 [S] ENOG410YF78 Pfam:DUF231	GO:0005783~endoplasmic reticulum;GO:0006952~defense response;GO:0009620~response to fungus;GO:0016021~integral component of membrane;	-
ssps240	Saspl_014506.T1	-	-	386	4113.PGSC0003DMT400070773 [S] ENOG4111824 Targeting protein for Xklp2 (TPX2)	GO:0000226~microtubule cytoskeleton organization;GO:0001578~microtubule bundle formation;GO:0007163~establishment or maintenance of cell polarity;GO:0009825~multidimensional cell growth;GO:0010091~trichome branching;GO:0055028~cortical microtubule;	-
ssps243	Saspl_014591.T1	-	-	382	29760.VIT_06s0004g02810.t01 [S] ENOG410ZZN4 double-stranded RNA binding	GO:0003723~RNA binding;GO:0003725~double-stranded RNA binding;GO:0005737~cytoplasm;GO:0010267~production of ta-siRNAs involved in RNA interference;GO:0035196~production of miRNAs involved in gene silencing by miRNA;GO:0051607~defense response to virus;GO:0070919~production of siRNA involved in chromatin silencing by small RNA;	-
ssps244	Saspl_014594.T1	PPP6R3, SAPS3	serine/threonine-protein phosphatase 6 regulatory subunit 3	630	3694.POPTR_0009s02010.1 [T] ENOG410XRM1 Protein phosphatase 6, regulatory subunit	-	K15501
ssps250	Saspl_007612.T1	E2.4.1.67	stachyose synthetase	783	3694.POPTR_0007s02450.1 [S] ENOG410YBUA galactinol--sucrose	GO:0003824~catalytic activity;GO:0005737~cytoplasm;GO:0005975~carbohydrate metabolic process;GO:0006979~response to oxidative stress;GO:0009312~oligosaccharide biosynthetic process;GO:0009414~response to water deprivation;GO:0009507~chloroplast;GO:0009737~response to abscisic acid;GO:0033532~stachyose biosynthetic process;GO:0047268~galactinol-raffinose galactosyltransferase activity;GO:0047274~g…	K06611
ssps251	Saspl_007747.T1	-	-	287	4113.PGSC0003DMT400064711 [S] ENOG4111M1K Protein of unknown function (DUF1997)	-	-
ssps254	Saspl_008063.T1	PTI5	pathogenesis-related genes transcriptional activator PTI5	155	29760.VIT_07s0005g03230.t01 [K] ENOG4111E8T Transcription factor	GO:0003677~DNA binding;GO:0003700~transcription factor activity, sequence-specific DNA binding;GO:0005634~nucleus;GO:0006351~transcription, DNA-templated;GO:0006952~defense response;GO:0009507~chloroplast;GO:0009723~response to ethylene;GO:0009753~response to jasmonic acid;GO:0009861~jasmonic acid and ethylene-dependent systemic resistance;GO:0009867~jasmonic acid mediated signaling pathway;GO:00…	K13433
ssps255	Saspl_008107.T1	-	-	331	29760.VIT_14s0066g01960.t01 [O] ENOG410XQ5D matrix metallopeptidase	GO:0004222~metalloendopeptidase activity;GO:0005509~calcium ion binding;GO:0008270~zinc ion binding;GO:0031012~extracellular matrix;	-
ssps258	Saspl_012836.T1	-	-	765	4081.Solyc01g006620.2.1 [S] ENOG410XRQN Multiple C2 and transmembrane domain-containing protein	GO:0005509~calcium ion binding;GO:0005544~calcium-dependent phospholipid binding;GO:0005886~plasma membrane;GO:0009506~plasmodesma;GO:0016021~integral component of membrane;GO:0016757~transferase activity, transferring glycosyl groups;GO:0048513~organ development;	-
ssps270	Saspl_012084.T1	RBBP5, SWD1, CPS50	COMPASS component SWD1	460	4081.Solyc01g096950.2.1 [S] ENOG410XTA2 Retinoblastoma binding protein 5	GO:0000790~nuclear chromatin;GO:0005634~nucleus;GO:0005654~nucleoplasm;GO:0005730~nucleolus;GO:0005829~cytosol;GO:0006325~chromatin organization;GO:0006338~chromatin remodeling;GO:0006351~transcription, DNA-templated;GO:0006355~regulation of transcription, DNA-templated;GO:0006974~cellular response to DNA damage stimulus;GO:0010228~vegetative to reproductive phase transition of meristem;GO:003506…	K14961
ssps272	Saspl_012185.T1	-	-	425	4081.Solyc01g005090.2.1 [T] COG5411 inositol	GO:0004439~phosphatidylinositol-4,5-bisphosphate 5-phosphatase activity;GO:0004445~inositol-polyphosphate 5-phosphatase activity;GO:0005622~intracellular;GO:0005634~nucleus;GO:0005886~plasma membrane;GO:0009737~response to abscisic acid;GO:0009738~abscisic acid-activated signaling pathway;GO:0009845~seed germination;GO:0010051~xylem and phloem pattern formation;GO:0010067~procambium histogenesis;…	-
ssps274	Saspl_012304.T1	-	-	1227	4113.PGSC0003DMT400027973 [S] ENOG410XP9E Oxysterol-binding protein	GO:0006869~lipid transport;GO:0008289~lipid binding;	-
ssps279	Saspl_042214.T1	-	-	295	-	-	-
ssps284	Saspl_018432.T1	-	-	96	4081.Solyc06g005770.1.1 [U] ENOG410YT63 Plant non-specific lipid-transfer proteins transfer phospholipids as well as galactolipids across membranes. May play a role in wax or cutin deposition in the cell walls of expanding epidermal cells and certain secretory tissues (By similarity)	GO:0006869~lipid transport;GO:0008289~lipid binding;	-
ssps285	Saspl_018536.T1	-	-	304	4081.Solyc02g086250.2.1 [S] ENOG410YP29 NA	-	-
ssps286	Saspl_018595.T1	CESA	cellulose synthase A	1126	4113.PGSC0003DMT400017533 [M] COG1215 Glycosyl transferase, family 2	GO:0005768~endosome;GO:0005794~Golgi apparatus;GO:0005802~trans-Golgi network;GO:0005886~plasma membrane;GO:0006952~defense response;GO:0008270~zinc ion binding;GO:0009506~plasmodesma;GO:0009507~chloroplast;GO:0009833~plant-type primary cell wall biogenesis;GO:0009834~plant-type secondary cell wall biogenesis;GO:0010089~xylem development;GO:0010228~vegetative to reproductive phase transition of m…	K10999
ssps287	Saspl_018677.T1	-	-	387	3694.POPTR_0015s13070.1 [OU] COG5082 zinc finger	GO:0003676~nucleic acid binding;GO:0005634~nucleus;GO:0005737~cytoplasm;GO:0005884~actin filament;GO:0005886~plasma membrane;GO:0008270~zinc ion binding;GO:0009560~embryo sac egg cell differentiation;GO:0015629~actin cytoskeleton;GO:0030042~actin filament depolymerization;GO:0048046~apoplast;	-
ssps288	Saspl_018785.T1	-	-	134	4641.GSMUA_Achr6P05140_001 [S] ENOG41121TC Alba	GO:0003676~nucleic acid binding;GO:0005829~cytosol;	-
ssps290	Saspl_022120.T1	-	-	774	3694.POPTR_0010s02710.1 [S] ENOG4111YFE Squamosa promoter-binding-like protein	GO:0003677~DNA binding;GO:0003700~transcription factor activity, sequence-specific DNA binding;GO:0005634~nucleus;GO:0005737~cytoplasm;GO:0005886~plasma membrane;GO:0006351~transcription, DNA-templated;GO:0006355~regulation of transcription, DNA-templated;GO:0010321~regulation of vegetative phase change;GO:0044212~transcription regulatory region DNA binding;GO:0046872~metal ion binding;	-
ssps291	Saspl_022122.T1	K06890	uncharacterized protein	247	4081.Solyc01g080330.2.1 [S] COG0670 Membrane	GO:0016021~integral component of membrane;	K06890
ssps292	Saspl_022126.T1	-	-	125	-	-	-
ssps293	Saspl_022129.T1	CNNM	metal transporter CNNM	499	4113.PGSC0003DMT400079121 [P] COG1253 CBS Domain protein	GO:0005739~mitochondrion;GO:0005886~plasma membrane;GO:0016021~integral component of membrane;	K16302
ssps294	Saspl_019141.T1	-	-	408	4113.PGSC0003DMT400010652 [S] ENOG410YF78 Pfam:DUF231	GO:0005783~endoplasmic reticulum;GO:0006952~defense response;GO:0009620~response to fungus;GO:0016021~integral component of membrane;	-
ssps296	Saspl_022283.T1	UBE2S, E2EPF	ubiquitin-conjugating enzyme E2 S	261	29760.VIT_08s0040g00460.t01 [O] COG5078 ubiquitin-conjugating enzyme	GO:0000209~protein polyubiquitination;GO:0004842~ubiquitin-protein transferase activity;GO:0005524~ATP binding;GO:0005680~anaphase-promoting complex;GO:0005737~cytoplasm;GO:0006511~ubiquitin-dependent protein catabolic process;GO:0010458~exit from mitosis;GO:0010994~free ubiquitin chain polymerization;GO:0016567~protein ubiquitination;GO:0016874~ligase activity;GO:0031145~anaphase-promoting compl…	K10583
ssps298	Saspl_015555.T1	-	-	316	3711.Bra016160.1-P [K] ENOG4111KQJ ELL associated factor	GO:0006355~regulation of transcription, DNA-templated;GO:0032783~ELL-EAF complex;	-
ssps299	Saspl_005992.T1	PPP2R5	serine/threonine-protein phosphatase 2A regulatory subunit B'	674	29760.VIT_14s0171g00530.t01 [T] ENOG410XQJW Protein phosphatase 2, regulatory subunit B	GO:0000159~protein phosphatase type 2A complex;GO:0005730~nucleolus;GO:0005737~cytoplasm;GO:0005739~mitochondrion;GO:0005777~peroxisome;GO:0006555~methionine metabolic process;GO:0007165~signal transduction;GO:0008266~poly(U) RNA binding;GO:0008601~protein phosphatase type 2A regulator activity;GO:0010090~trichome morphogenesis;GO:0031348~negative regulation of defense response;GO:0034047~regulat…	K11584
ssps301	Saspl_006018.T1	E2.7.1.-	-	456	4113.PGSC0003DMT400080607 [T] COG0515 Serine Threonine protein kinase	GO:0000320~re-entry into mitotic cell cycle;GO:0001085~RNA polymerase II transcription factor binding;GO:0001837~epithelial to mesenchymal transition;GO:0001954~positive regulation of cell-matrix adhesion;GO:0002039~p53 binding;GO:0004672~protein kinase activity;GO:0004674~protein serine/threonine kinase activity;GO:0005524~ATP binding;GO:0005634~nucleus;GO:0005654~nucleoplasm;GO:0005737~cytoplas…	K00924
ssps302	Saspl_006132.T1	TRPO3, MTR10	transportin-3	471	4081.Solyc06g071200.2.1 [U] ENOG410XRKT transportin 3	GO:0005622~intracellular;GO:0006606~protein import into nucleus;GO:0006886~intracellular protein transport;GO:0043484~regulation of RNA splicing;	K15436
ssps303	Saspl_006165.T1	K16276, BTS	zinc finger protein-like protein	1354	4081.Solyc05g009150.2.1 [S] ENOG410XXHF ring finger and CHY zinc finger	GO:0008270~zinc ion binding;	K16276
ssps304	Saspl_006190.T1	PTDSS2	phosphatidylserine synthase 2	447	4081.Solyc05g008580.2.1 [I] ENOG410XS7H Phosphatidylserine synthase	GO:0003882~CDP-diacylglycerol-serine O-phosphatidyltransferase activity;GO:0005634~nucleus;GO:0005789~endoplasmic reticulum membrane;GO:0006646~phosphatidylethanolamine biosynthetic process;GO:0006659~phosphatidylserine biosynthetic process;GO:0009556~microsporogenesis;GO:0016021~integral component of membrane;GO:0016740~transferase activity;GO:0031965~nuclear membrane;	K08730
ssps305	Saspl_006233.T1	SULTR1	sulfate transporter 1, high-affinity	810	3694.POPTR_0010s12190.1 [P] COG0659 sulfate transporter	GO:0005886~plasma membrane;GO:0008271~secondary active sulfate transmembrane transporter activity;GO:0008272~sulfate transport;GO:0009506~plasmodesma;GO:0009507~chloroplast;GO:0009970~cellular response to sulfate starvation;GO:0015116~sulfate transmembrane transporter activity;GO:0015293~symporter activity;GO:0016021~integral component of membrane;GO:1902358~sulfate transmembrane transport;	K17470
ssps308	Saspl_006364.T1	-	-	223	4081.Solyc11g008080.1.1 [S] ENOG411137G Protein of unknown function (DUF1635)	-	-
ssps309	Saspl_006722.T1	E4.2.3.19	ent-kaurene synthase	1616	4081.Solyc07g066670.2.1 [I] ENOG410Y9SB synthase	GO:0000287~magnesium ion binding;GO:0005737~cytoplasm;GO:0006952~defense response;GO:0009507~chloroplast;GO:0009570~chloroplast stroma;GO:0009686~gibberellin biosynthetic process;GO:0009740~gibberellic acid mediated signaling pathway;GO:0009899~ent-kaurene synthase activity;GO:0010333~terpene synthase activity;GO:0016787~hydrolase activity;	K04121
ssps314	Saspl_016947.T1	-	-	258	4113.PGSC0003DMT400033852 [S] COG0724 Rna-binding protein	-	-
ssps315	Saspl_024074.T1	MDH2	malate dehydrogenase	350	29760.VIT_03s0088g01190.t01 [C] COG0039 Catalyzes the reversible oxidation of malate to oxaloacetate (By similarity)	GO:0000096~sulfur amino acid metabolic process;GO:0000165~MAPK cascade;GO:0005773~vacuole;GO:0005777~peroxisome;GO:0005975~carbohydrate metabolic process;GO:0006097~glyoxylate cycle;GO:0006098~pentose-phosphate shunt;GO:0006099~tricarboxylic acid cycle;GO:0006108~malate metabolic process;GO:0006364~rRNA processing;GO:0006546~glycine catabolic process;GO:0006612~protein targeting to membrane;GO:00…	K00026
ssps318	Saspl_024296.T1	-	-	531	29760.VIT_06s0004g01680.t01 [S] ENOG410Y9VT expressed protein	GO:0006457~protein folding;	-
ssps321	Saspl_027246.T1	-	-	859	3694.POPTR_0012s13680.1 [S] ENOG41126CV NA	GO:0001666~response to hypoxia;GO:0003677~DNA binding;GO:0005634~nucleus;GO:0005654~nucleoplasm;GO:0006351~transcription, DNA-templated;GO:0006355~regulation of transcription, DNA-templated;GO:0006974~cellular response to DNA damage stimulus;GO:0006979~response to oxidative stress;GO:0009617~response to bacterium;GO:0009620~response to fungus;GO:0009624~response to nematode;GO:0009733~response to…	-
ssps322	Saspl_033646.T1	ATPF1D, atpH	F-type H+-transporting ATPase subunit delta	151	29760.VIT_18s0164g00030.t01 [C] COG0712 F(1)F(0) ATP synthase produces ATP from ADP in the presence of a proton or sodium gradient. F-type ATPases consist of two structural domains, F(1) containing the extramembraneous catalytic core and F(0) containing the membrane proton channel, linked together by a central stalk and a peripheral stalk. During catalysis, ATP synthesis in the catalytic domain o…	GO:0000165~MAPK cascade;GO:0006098~pentose-phosphate shunt;GO:0006364~rRNA processing;GO:0006612~protein targeting to membrane;GO:0009409~response to cold;GO:0009507~chloroplast;GO:0009534~chloroplast thylakoid;GO:0009535~chloroplast thylakoid membrane;GO:0009579~thylakoid;GO:0009595~detection of biotic stimulus;GO:0009697~salicylic acid biosynthetic process;GO:0009735~response to cytokinin;GO:00…	K02113
ssps324	Saspl_033719.T1	ATG4	cysteine protease ATG4	529	4081.Solyc01g006230.2.1 [O] ENOG410XPQ0 Cysteine peptidase	GO:0005737~cytoplasm;GO:0005775~vacuolar lumen;GO:0005776~autophagosome;GO:0006914~autophagy;GO:0008234~cysteine-type peptidase activity;GO:0015031~protein transport;GO:0016807~cysteine-type carboxypeptidase activity;GO:0019786~Atg8-specific protease activity;	K08342
ssps325	Saspl_033756.T1	-	-	336	-	-	-
ssps328	Saspl_026034.T1	-	-	776	4113.PGSC0003DMT400069878 [GO] COG5371 Ectonucleoside triphosphate diphosphohydrolase	GO:0005524~ATP binding;GO:0009901~anther dehiscence;GO:0010584~pollen exine formation;GO:0016021~integral component of membrane;GO:0016787~hydrolase activity;	-
ssps329	Saspl_026065.T1	-	-	612	-	-	-
ssps330	Saspl_026113.T1	LSM1	U6 snRNA-associated Sm-like protein LSm1	157	29760.VIT_09s0002g00930.t01 [K] ENOG411224Q LSM1 homolog, U6 small nuclear RNA associated (S. cerevisiae)	GO:0000288~nuclear-transcribed mRNA catabolic process, deadenylation-dependent decay;GO:0000290~deadenylation-dependent decapping of nuclear-transcribed mRNA;GO:0000339~RNA cap binding;GO:0000375~RNA splicing, via transesterification reactions;GO:0000932~cytoplasmic mRNA processing body;GO:0003723~RNA binding;GO:0005634~nucleus;GO:0005737~cytoplasm;GO:0005829~cytosol;GO:0006397~mRNA processing;GO…	K12620
ssps331	Saspl_026203.T1	PPM1G, PP2CG	protein phosphatase 1G	245	4081.Solyc12g042570.1.1 [T] COG0631 Phosphatase	GO:0003824~catalytic activity;GO:0004722~protein serine/threonine phosphatase activity;GO:0005886~plasma membrane;GO:0006470~protein dephosphorylation;GO:0009737~response to abscisic acid;GO:0046872~metal ion binding;	K17499
ssps334	Saspl_010058.T1	-	-	461	4081.Solyc03g097130.2.1 [S] ENOG41106FQ STYKc	GO:0004672~protein kinase activity;GO:0005524~ATP binding;GO:0009507~chloroplast;	-
ssps336	Saspl_020178.T1	TC.MATE, SLC47A, norM, mdtK, dinF	multidrug resistance protein, MATE family	436	3847.GLYMA04G10560.2 [V] COG0534 Mate efflux family protein	GO:0009705~plant-type vacuole membrane;GO:0009813~flavonoid biosynthetic process;GO:0010023~proanthocyanidin biosynthetic process;GO:0010231~maintenance of seed dormancy;GO:0015238~drug transmembrane transporter activity;GO:0015297~antiporter activity;GO:0015299~solute:proton antiporter activity;GO:0016020~membrane;GO:0016021~integral component of membrane;GO:0022857~transmembrane transporter act…	K03327
ssps337	Saspl_020178.T1	TC.MATE, SLC47A, norM, mdtK, dinF	multidrug resistance protein, MATE family	436	3847.GLYMA04G10560.2 [V] COG0534 Mate efflux family protein	GO:0009705~plant-type vacuole membrane;GO:0009813~flavonoid biosynthetic process;GO:0010023~proanthocyanidin biosynthetic process;GO:0010231~maintenance of seed dormancy;GO:0015238~drug transmembrane transporter activity;GO:0015297~antiporter activity;GO:0015299~solute:proton antiporter activity;GO:0016020~membrane;GO:0016021~integral component of membrane;GO:0022857~transmembrane transporter act…	K03327
ssps338	Saspl_020350.T1	RIX7, NVL	ribosome biogenesis ATPase	1724	3694.POPTR_0002s11070.1 [S] ENOG410YE12 Rhamnogalacturonate lyase	GO:0003824~catalytic activity;GO:0005524~ATP binding;GO:0005634~nucleus;GO:0005856~cytoskeleton;GO:0005975~carbohydrate metabolic process;GO:0007049~cell cycle;GO:0009524~phragmoplast;GO:0015031~protein transport;GO:0016829~lyase activity;GO:0030246~carbohydrate binding;GO:0051301~cell division;	K14571
ssps339	Saspl_020353.T1	RIX7, NVL	ribosome biogenesis ATPase	1406	4113.PGSC0003DMT400005205 [S] ENOG410YE12 Rhamnogalacturonate lyase	GO:0000055~ribosomal large subunit export from nucleus;GO:0003824~catalytic activity;GO:0005524~ATP binding;GO:0005634~nucleus;GO:0005730~nucleolus;GO:0005856~cytoskeleton;GO:0005975~carbohydrate metabolic process;GO:0007049~cell cycle;GO:0008152~metabolic process;GO:0009524~phragmoplast;GO:0015031~protein transport;GO:0016887~ATPase activity;GO:0030246~carbohydrate binding;GO:0030687~preribosome…	K14571
ssps343	Saspl_008291.T1	-	-	88	3847.GLYMA13G34350.1 [S] ENOG41100BI Nhl repeatcontaining protein	-	-
ssps344	Saspl_008303.T1	USP36_42	ubiquitin carboxyl-terminal hydrolase 36/42	541	4113.PGSC0003DMT400071055 [O] ENOG410XQ92 ubiquitin carboxyl-terminal hydrolase	GO:0004197~cysteine-type endopeptidase activity;GO:0004843~ubiquitin-specific protease activity;GO:0006511~ubiquitin-dependent protein catabolic process;GO:0008234~cysteine-type peptidase activity;GO:0016579~protein deubiquitination;GO:0036459~ubiquitinyl hydrolase activity;GO:0043161~proteasome-mediated ubiquitin-dependent protein catabolic process;GO:0061136~regulation of proteasomal protein ca…	K11855
ssps347	Saspl_008718.T1	-	-	432	59689.fgenesh2_kg.2__1752__AT1G74860.1 [S] ENOG410XYGR NA	-	-
ssps348	Saspl_008807.T1	-	-	266	4113.PGSC0003DMT400003425 [S] ENOG4111M5C RING zinc finger protein-like	GO:0008270~zinc ion binding;	-
ssps357	Saspl_037625.T1	ATP23, XRCC6BP1	mitochondrial inner membrane protease ATP23	188	29760.VIT_14s0219g00250.t01 [O] ENOG4111IRG Has a dual role in the assembly of mitochondrial ATPase. Acts as a protease that removes N-terminal residues of mitochondrial ATPase CF(0) subunit 6 at the intermembrane space side. Also involved in the correct assembly of the membrane- embedded ATPase CF(0) particle, probably mediating association of subunit 6 with the subunit 9 ring (By similarity)	GO:0004222~metalloendopeptidase activity;	K18156
ssps358	Saspl_011407.T1	pel	pectate lyase	401	4081.Solyc05g014000.2.1 [G] COG3866 pectate lyase activity	GO:0016020~membrane;GO:0030570~pectate lyase activity;GO:0045490~pectin catabolic process;GO:0046872~metal ion binding;	K01728
ssps359	Saspl_011433.T1	-	-	300	39947.LOC_Os06g36970.1 [S] ENOG4111MC5 Transposon protein	GO:0008270~zinc ion binding;	-
ssps361	Saspl_011577.T1	ERCC6, CSB, RAD26	DNA excision repair protein ERCC-6	1276	29760.VIT_07s0005g03670.t01 [L] ENOG410XP4Z excision repair cross-complementing rodent repair deficiency complementation group	GO:0000303~response to superoxide;GO:0000812~Swr1 complex;GO:0001208~histone H2A-H2B dimer displacement;GO:0003677~DNA binding;GO:0003682~chromatin binding;GO:0004003~ATP-dependent DNA helicase activity;GO:0004386~helicase activity;GO:0005198~structural molecule activity;GO:0005524~ATP binding;GO:0005634~nucleus;GO:0005654~nucleoplasm;GO:0005730~nucleolus;GO:0005829~cytosol;GO:0006281~DNA repair;…	K10841
ssps364	Saspl_011771.T1	-	-	272	29760.VIT_09s0002g02070.t01 [S] ENOG4111RV0 NA	-	-
ssps368	Saspl_011865.T1	-	-	651	4081.Solyc11g066730.1.1 [S] ENOG410Y9P3 BTB POZ domain-containing protein	GO:0000271~polysaccharide biosynthetic process;GO:0004871~signal transducer activity;GO:0005886~plasma membrane;GO:0009638~phototropism;GO:0009664~plant-type cell wall organization;GO:0009785~blue light signaling pathway;GO:0009825~multidimensional cell growth;GO:0009832~plant-type cell wall biogenesis;GO:0009932~cell tip growth;GO:0010155~regulation of proton transport;GO:0010817~regulation of h…	-
ssps370	Saspl_001308.T1	FANCL, PHF9	E3 ubiquitin-protein ligase FANCL	248	4113.PGSC0003DMT400044070 [O] ENOG410YC2U Fanconi anemia, complementation group L	GO:0004842~ubiquitin-protein transferase activity;GO:0006281~DNA repair;GO:0008270~zinc ion binding;GO:0043240~Fanconi anaemia nuclear complex;	K10606
ssps373	Saspl_001596.T1	LUP4	beta-amyrin synthase	761	29760.VIT_09s0054g01220.t01 [I] COG1657 Squalene--hopene cyclase	GO:0016866~intramolecular transferase activity;GO:0019745~pentacyclic triterpenoid biosynthetic process;GO:0042300~beta-amyrin synthase activity;	K15813
ssps374	Saspl_001648.T1	ACOT13	acyl-coenzyme A thioesterase 13	175	4113.PGSC0003DMT400071406 [Q] COG2050 thioesterase Superfamily protein	-	K17362
ssps377	Saspl_002094.T1	-	-	248	4113.PGSC0003DMT400080071 [S] ENOG410XRXC ELMO CED-12 domain containing	-	-
ssps378	Saspl_002097.T1	-	-	158	29760.VIT_12s0028g03620.t01 [S] ENOG410YTTI NA	-	-
ssps380	Saspl_002355.T1	PPP2R3	serine/threonine-protein phosphatase 2A regulatory subunit B''	538	4081.Solyc04g010070.2.1 [T] ENOG410XRBK Protein phosphatase 2, regulatory subunit B	GO:0005509~calcium ion binding;GO:0005634~nucleus;GO:0005737~cytoplasm;GO:0005739~mitochondrion;GO:0005829~cytosol;	K11583
ssps381	Saspl_010246.T1	-	-	145	-	-	-
ssps383	Saspl_010443.T1	SLC23A1_2, SVCT1_2	solute carrier family 23 (nucleobase transporter), member 1/2	529	4081.Solyc07g049320.2.1 [F] COG2233 permease	GO:0005215~transporter activity;GO:0005618~cell wall;GO:0005773~vacuole;GO:0005783~endoplasmic reticulum;GO:0009506~plasmodesma;GO:0016020~membrane;GO:0016021~integral component of membrane;GO:0055085~transmembrane transport;	K14611
ssps385	Saspl_010492.T1	-	-	160	4113.PGSC0003DMT400008753 [S] ENOG410YQ60 Pathogenesis-related protein Bet v I family	GO:0006952~defense response;GO:0009607~response to biotic stimulus;	-
ssps387	Saspl_010541.T1	FARSA, pheS	phenylalanyl-tRNA synthetase alpha chain	441	4113.PGSC0003DMT400059968 [J] COG0016 phenylalanyL-tRNA synthetase, alpha subunit	GO:0000049~tRNA binding;GO:0000287~magnesium ion binding;GO:0004826~phenylalanine-tRNA ligase activity;GO:0005524~ATP binding;GO:0005737~cytoplasm;GO:0005739~mitochondrion;GO:0005759~mitochondrial matrix;GO:0006432~phenylalanyl-tRNA aminoacylation;GO:0008033~tRNA processing;GO:0009507~chloroplast;GO:0009570~chloroplast stroma;GO:0009658~chloroplast organization;GO:0016020~membrane;GO:0019288~isop…	K01889
ssps388	Saspl_010591.T1	-	-	471	4081.Solyc03g005830.2.1 [S] ENOG410XPE6 CAS1 domain containing 1	-	-
ssps389	Saspl_010720.T1	-	-	824	3694.POPTR_0011s12880.1 [T] COG0515 Serine Threonine protein kinase	GO:0001653~peptide receptor activity;GO:0004672~protein kinase activity;GO:0004674~protein serine/threonine kinase activity;GO:0004675~transmembrane receptor protein serine/threonine kinase activity;GO:0005516~calmodulin binding;GO:0005524~ATP binding;GO:0005886~plasma membrane;GO:0007178~transmembrane receptor protein serine/threonine kinase signaling pathway;GO:0009506~plasmodesma;GO:0009755~ho…	-
ssps390	Saspl_017005.T1	-	-	970	29760.VIT_12s0057g01290.t01 [S] ENOG4111JQ7 Protein of unknown function (DUF1296)	-	-
ssps391	Saspl_017029.T1	-	-	1240	3694.POPTR_0016s02020.1 [S] ENOG410XXAW NA	-	-
ssps393	Saspl_017136.T1	-	-	1028	4081.Solyc07g055560.2.1 [Q] COG2124 Cytochrome p450	GO:0004497~monooxygenase activity;GO:0005506~iron ion binding;GO:0016021~integral component of membrane;GO:0016705~oxidoreductase activity, acting on paired donors, with incorporation or reduction of molecular oxygen;GO:0016709~oxidoreductase activity, acting on paired donors, with incorporation or reduction of molecular oxygen, NAD(P)H as one donor, and incorporation of one atom of oxygen;GO:002…	-
ssps394	Saspl_017230.T1	rocD, OAT	ornithine--oxo-acid transaminase	487	4081.Solyc08g048450.2.1 [E] COG4992 Acetylornithine aminotransferase	GO:0004587~ornithine-oxo-acid transaminase activity;GO:0005622~intracellular;GO:0005634~nucleus;GO:0005737~cytoplasm;GO:0005739~mitochondrion;GO:0005759~mitochondrial matrix;GO:0005829~cytosol;GO:0006561~proline biosynthetic process;GO:0006591~ornithine metabolic process;GO:0006593~ornithine catabolic process;GO:0006635~fatty acid beta-oxidation;GO:0006979~response to oxidative stress;GO:0007031~…	K00819
ssps395	Saspl_015507.T1	RAR1	disease resistance protein	826	4113.PGSC0003DMT400079671 [P] COG0475 Sodium hydrogen exchanger	GO:0002679~respiratory burst involved in defense response;GO:0005634~nucleus;GO:0005737~cytoplasm;GO:0006813~potassium ion transport;GO:0006814~sodium ion transport;GO:0008270~zinc ion binding;GO:0009626~plant-type hypersensitive response;GO:0009816~defense response to bacterium, incompatible interaction;GO:0009817~defense response to fungus, incompatible interaction;GO:0010351~lithium ion transp…	K13458
ssps396	Saspl_015641.T1	-	-	478	4113.PGSC0003DMT400072979 [S] ENOG410YECT Plant protein of unknown function (DUF863)	-	-
ssps399	Saspl_023674.T1	TOP1	DNA topoisomerase I	945	4113.PGSC0003DMT400002790 [L] COG3569 Dna topoisomerase	GO:0000790~nuclear chromatin;GO:0003677~DNA binding;GO:0003917~DNA topoisomerase type I activity;GO:0003918~DNA topoisomerase type II (ATP-hydrolyzing) activity;GO:0005634~nucleus;GO:0005694~chromosome;GO:0005730~nucleolus;GO:0005829~cytosol;GO:0006260~DNA replication;GO:0006265~DNA topological change;GO:0006325~chromatin organization;GO:0006333~chromatin assembly or disassembly;GO:0006338~chroma…	K03163
ssps401	Saspl_039307.T1	-	-	137	-	-	-
ssps404	Saspl_014998.T1	CDK8_11	cyclin-dependent kinase 8/11	261	4555.Si016520m [T] ENOG410XQ50 Cyclin-dependent kinase	GO:0004672~protein kinase activity;GO:0004693~cyclin-dependent protein serine/threonine kinase activity;GO:0005524~ATP binding;GO:0005634~nucleus;GO:0005737~cytoplasm;GO:0005929~cilium;GO:0006351~transcription, DNA-templated;GO:0006355~regulation of transcription, DNA-templated;GO:0007049~cell cycle;GO:0007275~multicellular organismal development;GO:0008353~RNA polymerase II carboxy-terminal doma…	K02208
ssps405	Saspl_015104.T1	-	-	390	29760.VIT_04s0044g00310.t01 [S] ENOG410Y944 EamA-like transporter family	GO:0016021~integral component of membrane;GO:0022857~transmembrane transporter activity;	-
ssps407	Saspl_015212.T1	-	-	353	4081.Solyc05g018130.2.1 [S] COG3491 2OGFe(II) oxygenase	GO:0005506~iron ion binding;GO:0016706~oxidoreductase activity, acting on paired donors, with incorporation or reduction of molecular oxygen, 2-oxoglutarate as one donor, and incorporation of one atom each of oxygen into both donors;	-
ssps410	Saspl_015294.T1	PSMB5	20S proteasome subunit beta 5	287	4641.GSMUA_Achr9P07850_001 [O] ENOG410XQRP The proteasome is a multicatalytic proteinase complex which is characterized by its ability to cleave peptides with Arg, Phe, Tyr, Leu, and Glu adjacent to the leaving group at neutral or slightly basic pH. The proteasome has an ATP-dependent proteolytic activity (By similarity)	GO:0000502~proteasome complex;GO:0004175~endopeptidase activity;GO:0004298~threonine-type endopeptidase activity;GO:0005634~nucleus;GO:0005654~nucleoplasm;GO:0005737~cytoplasm;GO:0005813~centrosome;GO:0005829~cytosol;GO:0005839~proteasome core complex;GO:0006979~response to oxidative stress;GO:0008233~peptidase activity;GO:0010499~proteasomal ubiquitin-independent protein catabolic process;GO:004…	K02737
ssps411	Saspl_015368.T1	XERICO	RING/U-box domain-containing protein	154	4081.Solyc07g045190.1.1 [O] ENOG41121N2 zinc ion binding	GO:0006970~response to osmotic stress;GO:0008270~zinc ion binding;GO:0009651~response to salt stress;GO:0009687~abscisic acid metabolic process;GO:0009688~abscisic acid biosynthetic process;GO:0009739~response to gibberellin;GO:0010200~response to chitin;GO:0016021~integral component of membrane;GO:0016567~protein ubiquitination;GO:0016874~ligase activity;	K16285
ssps426	Saspl_017652.T1	-	-	317	29760.VIT_02s0025g01720.t01 [S] ENOG410Y94P DCD	-	-
ssps427	Saspl_017739.T1	E3.6.3.6	H+-transporting ATPase	976	3694.POPTR_0018s03700.1 [P] COG0474 P-type atpase	GO:0000287~magnesium ion binding;GO:0005524~ATP binding;GO:0005634~nucleus;GO:0005773~vacuole;GO:0005794~Golgi apparatus;GO:0005886~plasma membrane;GO:0006754~ATP biosynthetic process;GO:0008553~hydrogen-exporting ATPase activity, phosphorylative mechanism;GO:0009414~response to water deprivation;GO:0009506~plasmodesma;GO:0009737~response to abscisic acid;GO:0010119~regulation of stomatal movemen…	K01535
ssps428	Saspl_009002.T1	-	-	1032	4081.Solyc08g061820.2.1 [S] ENOG410XQ54 F-box and leucine-rich repeat protein	-	-
ssps429	Saspl_009048.T1	-	-	135	3847.GLYMA14G10571.1 [S] ENOG4111J9K Chromosome 1 open reading frame 123	-	-
ssps430	Saspl_009153.T1	-	-	1072	29760.VIT_04s0008g06530.t01 [S] ENOG410XT5Z actin cytoskeleton organization	GO:0004721~phosphoprotein phosphatase activity;GO:0005884~actin filament;GO:0045010~actin nucleation;	-
ssps433	Saspl_033318.T1	-	-	511	4113.PGSC0003DMT400030376 [S] ENOG410Y23W NA	GO:0005622~intracellular;GO:0008168~methyltransferase activity;GO:0048193~Golgi vesicle transport;	-
ssps434	Saspl_033321.T1	-	-	506	4113.PGSC0003DMT400030968 [U] ENOG410XS3F solute carrier family 40 (iron-regulated transporter), member 1	GO:0000041~transition metal ion transport;GO:0005381~iron ion transmembrane transporter activity;GO:0005886~plasma membrane;GO:0006824~cobalt ion transport;GO:0006826~iron ion transport;GO:0009705~plant-type vacuole membrane;GO:0010106~cellular response to iron ion starvation;GO:0015087~cobalt ion transmembrane transporter activity;GO:0015675~nickel cation transport;GO:0016021~integral component …	-
ssps435	Saspl_035311.T1	E3.6.3.6	H+-transporting ATPase	871	3694.POPTR_0006s00770.1 [P] COG0474 P-type atpase	GO:0005524~ATP binding;GO:0005773~vacuole;GO:0005774~vacuolar membrane;GO:0005886~plasma membrane;GO:0006754~ATP biosynthetic process;GO:0007033~vacuole organization;GO:0007035~vacuolar acidification;GO:0008553~hydrogen-exporting ATPase activity, phosphorylative mechanism;GO:0009506~plasmodesma;GO:0009507~chloroplast;GO:0010023~proanthocyanidin biosynthetic process;GO:0015662~ATPase activity, cou…	K01535
ssps441	Saspl_024714.T1	-	-	459	-	-	-
ssps442	Saspl_042893.T1	-	-	240	-	-	-
ssps445	Saspl_004275.T1	mutM, fpg	formamidopyrimidine-DNA glycosylase	578	4113.PGSC0003DMT400036675 [L] COG0266 Involved in base excision repair of DNA damaged by oxidation or by mutagenic agents. Acts as DNA glycosylase that recognizes and removes damaged bases. Has a preference for oxidized purines, such as 7,8-dihydro-8-oxoguanine (8-oxoG). Has AP (apurinic apyrimidinic) lyase activity and introduces nicks in the DNA strand. Cleaves the DNA backbone by beta-delta el…	GO:0003684~damaged DNA binding;GO:0005634~nucleus;GO:0006281~DNA repair;GO:0006284~base-excision repair;GO:0006289~nucleotide-excision repair;GO:0006979~response to oxidative stress;GO:0008270~zinc ion binding;GO:0008534~oxidized purine nucleobase lesion DNA N-glycosylase activity;GO:0019104~DNA N-glycosylase activity;	K10563
ssps446	Saspl_004519.T1	mutM, fpg	formamidopyrimidine-DNA glycosylase	425	3847.GLYMA13G44360.1 [L] COG0266 Involved in base excision repair of DNA damaged by oxidation or by mutagenic agents. Acts as DNA glycosylase that recognizes and removes damaged bases. Has a preference for oxidized purines, such as 7,8-dihydro-8-oxoguanine (8-oxoG). Has AP (apurinic apyrimidinic) lyase activity and introduces nicks in the DNA strand. Cleaves the DNA backbone by beta-delta elimina…	GO:0000741~karyogamy;GO:0003684~damaged DNA binding;GO:0005634~nucleus;GO:0006281~DNA repair;GO:0006284~base-excision repair;GO:0006289~nucleotide-excision repair;GO:0006312~mitotic recombination;GO:0006979~response to oxidative stress;GO:0008270~zinc ion binding;GO:0008534~oxidized purine nucleobase lesion DNA N-glycosylase activity;GO:0009560~embryo sac egg cell differentiation;GO:0019104~DNA N…	K10563
ssps447	Saspl_004536.T1	PDF, def	peptide deformylase	248	29760.VIT_09s0002g06390.t01 [J] COG0242 Removes the formyl group from the N-terminal Met of newly synthesized proteins. Requires at least a dipeptide for an efficient rate of reaction. N-terminal L-methionine is a prerequisite for activity but the enzyme has broad specificity at other positions (By similarity)	GO:0005506~iron ion binding;GO:0005739~mitochondrion;GO:0006412~translation;GO:0009505~plant-type cell wall;GO:0009507~chloroplast;GO:0009570~chloroplast stroma;GO:0018206~peptidyl-methionine modification;GO:0031365~N-terminal protein amino acid modification;GO:0042586~peptide deformylase activity;GO:0043686~co-translational protein modification;	K01462
ssps448	Saspl_004541.T1	-	-	290	3694.POPTR_0001s17270.1 [S] ENOG41120W7 Biotin carboxyl carrier protein of acetyl-CoA	-	-
ssps449	Saspl_004550.T1	TC.AAA	ATP:ADP antiporter, AAA family	616	4081.Solyc03g119970.2.1 [C] COG3202 carrier protein	GO:0005471~ATP:ADP antiporter activity;GO:0005524~ATP binding;GO:0005737~cytoplasm;GO:0005886~plasma membrane;GO:0009507~chloroplast;GO:0009536~plastid;GO:0009941~chloroplast envelope;GO:0015866~ADP transport;GO:0015867~ATP transport;GO:0016020~membrane;GO:0016021~integral component of membrane;GO:0031969~chloroplast membrane;	K03301
ssps451	Saspl_032124.T1	UQCRFS1, RIP1, petA	ubiquinol-cytochrome c reductase iron-sulfur subunit	269	3694.POPTR_0003s16060.1 [C] COG0723 Component of the ubiquinol-cytochrome c reductase complex (complex III or cytochrome b-c1 complex), which is a respiratory chain that generates an electrochemical potential coupled to ATP synthesis (By similarity)	GO:0005743~mitochondrial inner membrane;GO:0008121~ubiquinol-cytochrome-c reductase activity;GO:0016021~integral component of membrane;GO:0046872~metal ion binding;GO:0051537~2 iron, 2 sulfur cluster binding;GO:0070469~respiratory chain;	K00411
ssps452	Saspl_004781.T1	-	-	204	3847.GLYMA11G01080.1 [S] ENOG41129VE NA	-	-
ssps453	Saspl_004889.T1	-	-	76	-	-	-
ssps459	Saspl_022840.T1	pycA	pyruvate carboxylase subunit A	541	29760.VIT_11s0065g00360.t01 [I] COG0439 acetyl-CoA carboxylase biotin carboxylase	GO:0003989~acetyl-CoA carboxylase activity;GO:0004075~biotin carboxylase activity;GO:0005524~ATP binding;GO:0006633~fatty acid biosynthetic process;GO:0009507~chloroplast;GO:0034029~2-oxoglutarate carboxylase activity;GO:0046872~metal ion binding;GO:2001295~malonyl-CoA biosynthetic process;	K01959
ssps460	Saspl_022893.T1	-	-	137	-	GO:0003677~DNA binding;GO:0003682~chromatin binding;	-
ssps462	Saspl_022943.T1	-	-	957	29760.VIT_02s0012g00270.t01 [U] COG5043 Vacuolar Protein	-	-
ssps466	Saspl_019421.T1	-	-	804	29760.VIT_11s0016g00440.t01 [T] COG5329 Phosphatase	GO:0005774~vacuolar membrane;GO:0005794~Golgi apparatus;GO:0007010~cytoskeleton organization;GO:0007033~vacuole organization;GO:0009506~plasmodesma;GO:0009826~unidimensional cell growth;GO:0009832~plant-type cell wall biogenesis;GO:0036092~phosphatidylinositol-3-phosphate biosynthetic process;GO:0042578~phosphoric ester hydrolase activity;GO:0043813~phosphatidylinositol-3,5-bisphosphate 5-phospha…	-
ssps467	Saspl_019450.T1	-	-	372	3694.POPTR_0018s14340.1 [S] ENOG4111S6K domain protein	GO:0003677~DNA binding;GO:0005634~nucleus;GO:0006351~transcription, DNA-templated;GO:0006355~regulation of transcription, DNA-templated;GO:0008270~zinc ion binding;GO:0008327~methyl-CpG binding;GO:0019899~enzyme binding;	-
ssps469	Saspl_019601.T1	-	-	162	29760.VIT_05s0077g01530.t01 [S] ENOG410ZD18 Pathogenesis-related protein	GO:0006952~defense response;GO:0009607~response to biotic stimulus;	-
ssps471	Saspl_019633.T1	PHIP, WDR11	PH-interacting protein	1819	29760.VIT_05s0077g01160.t01 [S] ENOG410YCD8 bromodomain and WD repeat domain containing	GO:0005634~nucleus;GO:0005730~nucleolus;GO:0005737~cytoplasm;GO:0006351~transcription, DNA-templated;GO:0006357~regulation of transcription from RNA polymerase II promoter;GO:0007010~cytoskeleton organization;GO:0008360~regulation of cell shape;GO:0080008~Cul4-RING E3 ubiquitin ligase complex;	K11797
ssps476	Saspl_030954.T1	RP-L15, MRPL15, rplO	large subunit ribosomal protein L15	377	4113.PGSC0003DMT400043119 [J] COG0200 Binds to the 23S rRNA (By similarity)	GO:0003735~structural constituent of ribosome;GO:0006354~DNA-templated transcription, elongation;GO:0006412~translation;GO:0009220~pyrimidine ribonucleotide biosynthetic process;GO:0015934~large ribosomal subunit;GO:0019843~rRNA binding;	K02876
ssps488	Saspl_028763.T1	-	-	125	-	-	-
ssps492	Saspl_020934.T1	-	-	861	4081.Solyc11g066300.1.1 [A] ENOG410XQZ0 CRS2-associated factor	GO:0000373~Group II intron splicing;GO:0003723~RNA binding;GO:0006364~rRNA processing;GO:0006397~mRNA processing;GO:0006399~tRNA metabolic process;GO:0009570~chloroplast stroma;GO:0009658~chloroplast organization;GO:0030529~ribonucleoprotein complex;	-
ssps493	Saspl_021011.T1	-	-	136	3847.GLYMA05G28120.1 [S] ENOG410YW5Y NA	-	-
ssps495	Saspl_021034.T1	-	-	3270	59689.fgenesh1_pm.C_scaffold_2000443 [S] ENOG410XNQC beige BEACH domain containing protein	GO:0000281~mitotic cytokinesis;GO:0000331~contractile vacuole;GO:0000915~actomyosin contractile ring assembly;GO:0001845~phagolysosome assembly;GO:0005543~phospholipid binding;GO:0005737~cytoplasm;GO:0005764~lysosome;GO:0005768~endosome;GO:0005829~cytosol;GO:0006874~cellular calcium ion homeostasis;GO:0006886~intracellular protein transport;GO:0006887~exocytosis;GO:0006907~pinocytosis;GO:0006909~…	-
ssps496	Saspl_027684.T1	CS, gltA	citrate synthase	520	3694.POPTR_0016s09070.1 [C] COG0372 citrate synthase	GO:0004108~citrate (Si)-synthase activity;GO:0005777~peroxisome;GO:0006097~glyoxylate cycle;GO:0006099~tricarboxylic acid cycle;GO:0006635~fatty acid beta-oxidation;GO:0006897~endocytosis;GO:0006907~pinocytosis;GO:0006909~phagocytosis;GO:0009506~plasmodesma;GO:0009514~glyoxysome;GO:0019954~asexual reproduction;GO:0031288~sorocarp morphogenesis;GO:0044262~cellular carbohydrate metabolic process;GO…	K01647
ssps500	Saspl_036198.T1	-	-	731	3847.GLYMA01G01360.1 [S] COG5594 transmembrane protein 63C	GO:0000139~Golgi membrane;GO:0004134~4-alpha-glucanotransferase activity;GO:0005227~calcium activated cation channel activity;GO:0005794~Golgi apparatus;GO:0005886~plasma membrane;GO:0006811~ion transport;GO:0006812~cation transport;GO:0009506~plasmodesma;GO:0016020~membrane;GO:0016021~integral component of membrane;GO:0098655~cation transmembrane transport;	-
ssps501	Saspl_025025.T1	-	-	500	4081.Solyc04g009400.2.1 [S] ENOG410YT9P NA	GO:0003677~DNA binding;GO:0046872~metal ion binding;	-
ssps502	Saspl_025133.T1	CTR9	RNA polymerase-associated protein CTR9	1138	29760.VIT_11s0016g01260.t01 [S] COG0457 repeat-containing protein	GO:0000398~mRNA splicing, via spliceosome;GO:0000993~RNA polymerase II core binding;GO:0006306~DNA methylation;GO:0006346~methylation-dependent chromatin silencing;GO:0006351~transcription, DNA-templated;GO:0007131~reciprocal meiotic recombination;GO:0008284~positive regulation of cell proliferation;GO:0009630~gravitropism;GO:0009640~photomorphogenesis;GO:0009908~flower development;GO:0009910~neg…	K15176
ssps505	Saspl_021310.T1	TC.MATE, SLC47A, norM, mdtK, dinF	multidrug resistance protein, MATE family	493	4081.Solyc05g008500.1.1 [V] COG0534 Mate efflux family protein	GO:0005886~plasma membrane;GO:0015238~drug transmembrane transporter activity;GO:0015297~antiporter activity;GO:0015691~cadmium ion transport;GO:0016020~membrane;GO:0016021~integral component of membrane;GO:0051238~sequestering of metal ion;	K03327
ssps507	Saspl_021412.T1	CARP, pepA	leucyl aminopeptidase	824	4081.Solyc12g010040.1.1 [E] COG0260 Presumably involved in the processing and regular turnover of intracellular proteins. Catalyzes the removal of unsubstituted N-terminal amino acids from various peptides (By similarity)	GO:0004177~aminopeptidase activity;GO:0005737~cytoplasm;GO:0005773~vacuole;GO:0005829~cytosol;GO:0008235~metalloexopeptidase activity;GO:0009507~chloroplast;GO:0009570~chloroplast stroma;GO:0010150~leaf senescence;GO:0030145~manganese ion binding;	K01255
ssps508	Saspl_021424.T1	-	-	380	4113.PGSC0003DMT400028965 [S] ENOG410YQHV Pfam:DUF593	GO:0016021~integral component of membrane;	-
ssps510	Saspl_021599.T1	TIM13	mitochondrial import inner membrane translocase subunit TIM13	86	4113.PGSC0003DMT400031565 [O] ENOG41124YI Mitochondrial intermembrane chaperone that participates in the import and insertion of some multi-pass transmembrane proteins into the mitochondrial inner membrane. Also required for the transfer of beta-barrel precursors from the TOM complex to the sorting and assembly machinery (SAM complex) of the outer membrane. Acts as a chaperone-like protein that p…	GO:0001510~RNA methylation;GO:0005507~copper ion binding;GO:0005622~intracellular;GO:0005739~mitochondrion;GO:0005743~mitochondrial inner membrane;GO:0005758~mitochondrial intermembrane space;GO:0006626~protein targeting to mitochondrion;GO:0015031~protein transport;GO:0046872~metal ion binding;	K17781
ssps511	Saspl_045700.T1	TGA	transcription factor TGA	466	29760.VIT_08s0007g05170.t01 [K] ENOG410YSUA Transcription factor	GO:0003677~DNA binding;GO:0003700~transcription factor activity, sequence-specific DNA binding;GO:0005634~nucleus;GO:0005737~cytoplasm;GO:0006351~transcription, DNA-templated;GO:0009626~plant-type hypersensitive response;GO:0009862~systemic acquired resistance, salicylic acid mediated signaling pathway;GO:0009909~regulation of flower development;GO:0016787~hydrolase activity;GO:0043565~sequence-s…	K14431
ssps512	Saspl_045703.T1	-	-	116	-	-	-
ssps514	Saspl_044932.T1	-	-	449	3847.GLYMA03G06340.2 [S] ENOG410YG4N Pfam:DUF231	GO:0000139~Golgi membrane;GO:0005794~Golgi apparatus;GO:0007623~circadian rhythm;GO:0016021~integral component of membrane;	-
ssps517	Saspl_031673.T1	MRPL47, NCM1	large subunit ribosomal protein L47	142	3847.GLYMA06G20510.1 [J] ENOG41121MX (ribosomal) protein	GO:0003735~structural constituent of ribosome;GO:0005761~mitochondrial ribosome;GO:0006412~translation;	K17428
ssps520	Saspl_031827.T1	-	-	688	3694.POPTR_0005s19060.1 [M] COG1215 Glycosyl transferase, family 2	GO:0000139~Golgi membrane;GO:0009506~plasmodesma;GO:0016021~integral component of membrane;GO:0016757~transferase activity, transferring glycosyl groups;GO:0071555~cell wall organization;	-
ssps523	Saspl_043115.T1	-	-	172	-	-	-
ssps530	Saspl_036724.T1	UGT74B1	N-hydroxythioamide S-beta-glucosyltransferase	328	29760.VIT_05s0094g00990.t01 [S] COG1819 Transferase	GO:0009696~salicylic acid metabolic process;GO:0009813~flavonoid biosynthetic process;GO:0009850~auxin metabolic process;GO:0010016~shoot system morphogenesis;GO:0016758~transferase activity, transferring hexosyl groups;GO:0018874~benzoate metabolic process;GO:0019761~glucosinolate biosynthetic process;GO:0035251~UDP-glucosyltransferase activity;GO:0042631~cellular response to water deprivation;G…	K11820
ssps531	Saspl_036431.T1	pel	pectate lyase	389	29760.VIT_19s0015g00510.t01 [G] COG3866 pectate lyase activity	GO:0030570~pectate lyase activity;GO:0045490~pectin catabolic process;GO:0046872~metal ion binding;	K01728
ssps535	Saspl_003529.T1	mutS	DNA mismatch repair protein MutS	2974	3847.GLYMA19G40350.1 [L] COG0249 that it carries out the mismatch recognition step. This protein has a weak ATPase activity (By similarity)	GO:0000228~nuclear chromosome;GO:0000400~four-way junction DNA binding;GO:0000403~Y-form DNA binding;GO:0000404~heteroduplex DNA loop binding;GO:0000406~double-strand/single-strand DNA junction binding;GO:0000710~meiotic mismatch repair;GO:0000735~removal of nonhomologous ends;GO:0003684~damaged DNA binding;GO:0005524~ATP binding;GO:0005737~cytoplasm;GO:0006290~pyrimidine dimer repair;GO:0006298~…	K03555
ssps537	Saspl_003834.T1	-	-	366	4081.Solyc10g047960.1.1 [S] ENOG4111QN3 NA	GO:0000139~Golgi membrane;GO:0005576~extracellular region;GO:0005768~endosome;GO:0005774~vacuolar membrane;GO:0005794~Golgi apparatus;GO:0005802~trans-Golgi network;GO:0005886~plasma membrane;GO:0006952~defense response;GO:0009535~chloroplast thylakoid membrane;GO:0009607~response to biotic stimulus;GO:0016020~membrane;GO:0016021~integral component of membrane;GO:0048765~root hair cell differenti…	-
ssps538	Saspl_003841.T1	K09264	MADS-box transcription factor, plant	240	4641.GSMUA_Achr7P12610_001 [K] COG5068 Transcription factor	GO:0003677~DNA binding;GO:0003700~transcription factor activity, sequence-specific DNA binding;GO:0005634~nucleus;GO:0006351~transcription, DNA-templated;GO:0007584~response to nutrient;GO:0008134~transcription factor binding;GO:0010167~response to nitrate;GO:0010440~stomatal lineage progression;GO:0042803~protein homodimerization activity;GO:0048527~lateral root development;GO:0071249~cellular r…	K09264
ssps539	Saspl_003849.T1	-	-	244	4081.Solyc01g105800.2.1 [K] COG5068 Transcription factor	GO:0000060~protein import into nucleus, translocation;GO:0000165~MAPK cascade;GO:0000900~translation repressor activity, nucleic acid binding;GO:0003677~DNA binding;GO:0003700~transcription factor activity, sequence-specific DNA binding;GO:0005634~nucleus;GO:0005737~cytoplasm;GO:0006351~transcription, DNA-templated;GO:0006612~protein targeting to membrane;GO:0009266~response to temperature stimul…	-
ssps543	Saspl_003924.T1	-	-	441	29760.VIT_13s0106g00640.t01 [S] ENOG4111TIJ NA	GO:0003676~nucleic acid binding;	-
ssps544	Saspl_003962.T1	-	-	84	4113.PGSC0003DMT400001221 [O] ENOG41121N2 zinc ion binding	GO:0004842~ubiquitin-protein transferase activity;GO:0008270~zinc ion binding;GO:0009555~pollen development;GO:0009901~anther dehiscence;GO:0016021~integral component of membrane;GO:0016567~protein ubiquitination;GO:0048443~stamen development;GO:0080141~regulation of jasmonic acid biosynthetic process;	-
ssps546	Saspl_004117.T1	-	-	933	4113.PGSC0003DMT400045516 [S] ENOG410XRSQ Transfer protein	GO:0000139~Golgi membrane;GO:0005215~transporter activity;GO:0005622~intracellular;GO:0005886~plasma membrane;GO:0009908~flower development;GO:0015031~protein transport;	-
ssps547	Saspl_004189.T1	GOT1	aspartate aminotransferase, cytoplasmic	1002	3694.POPTR_0006s25800.1 [J] ENOG410XPJT Component of the eukaryotic translation initiation factor 3 (eIF-3) complex, which is involved in protein synthesis and, together with other initiation factors, stimulates binding of mRNA and methionyl-tRNAi to the 40S ribosome (By similarity)	GO:0001731~formation of translation preinitiation complex;GO:0003743~translation initiation factor activity;GO:0004069~L-aspartate:2-oxoglutarate aminotransferase activity;GO:0005507~copper ion binding;GO:0005618~cell wall;GO:0005737~cytoplasm;GO:0005774~vacuolar membrane;GO:0005777~peroxisome;GO:0005829~cytosol;GO:0005852~eukaryotic translation initiation factor 3 complex;GO:0005886~plasma membr…	K14454
ssps548	Saspl_004189.T1	GOT1	aspartate aminotransferase, cytoplasmic	1002	3694.POPTR_0006s25800.1 [J] ENOG410XPJT Component of the eukaryotic translation initiation factor 3 (eIF-3) complex, which is involved in protein synthesis and, together with other initiation factors, stimulates binding of mRNA and methionyl-tRNAi to the 40S ribosome (By similarity)	GO:0001731~formation of translation preinitiation complex;GO:0003743~translation initiation factor activity;GO:0004069~L-aspartate:2-oxoglutarate aminotransferase activity;GO:0005507~copper ion binding;GO:0005618~cell wall;GO:0005737~cytoplasm;GO:0005774~vacuolar membrane;GO:0005777~peroxisome;GO:0005829~cytosol;GO:0005852~eukaryotic translation initiation factor 3 complex;GO:0005886~plasma membr…	K14454
ssps549	Saspl_045747.T1	ppa	inorganic pyrophosphatase	119	29760.VIT_08s0040g02470.t01 [C] COG0221 Pyrophosphate phospho-hydrolase	GO:0000287~magnesium ion binding;GO:0004427~inorganic diphosphatase activity;GO:0005634~nucleus;GO:0005737~cytoplasm;GO:0005829~cytosol;GO:0006796~phosphate-containing compound metabolic process;GO:0019915~lipid storage;GO:0046686~response to cadmium ion;	K01507
ssps553	Saspl_033097.T1	ppa	inorganic pyrophosphatase	179	4558.Sb03g040910.1 [C] COG0221 Pyrophosphate phospho-hydrolase	GO:0000287~magnesium ion binding;GO:0004427~inorganic diphosphatase activity;GO:0005634~nucleus;GO:0005737~cytoplasm;GO:0005829~cytosol;GO:0006796~phosphate-containing compound metabolic process;GO:0019915~lipid storage;GO:0046686~response to cadmium ion;	K01507
ssps554	Saspl_029271.T1	-	-	547	29760.VIT_19s0014g00460.t01 [S] ENOG41118PY Pfam:DUF231	GO:0005773~vacuole;GO:0009506~plasmodesma;GO:0016021~integral component of membrane;	-
ssps555	Saspl_044428.T1	-	-	183	-	-	-
ssps558	Saspl_032057.T1	DESA1	acyl-[acyl-carrier-protein] desaturase	396	3847.GLYMA02G15600.1 [I] ENOG410XPNS Converts stearoyl-ACP to oleoyl-ACP by introduction of a cis double bond between carbons Delta(9) and Delta(10) of the acyl chain	GO:0006633~fatty acid biosynthetic process;GO:0006952~defense response;GO:0009507~chloroplast;GO:0009570~chloroplast stroma;GO:0045300~acyl-[acyl-carrier-protein] desaturase activity;GO:0046872~metal ion binding;	K03921
ssps559	Saspl_032064.T1	-	-	236	29760.VIT_05s0094g00470.t01 [O] COG5183 (Membrane-Associated Ring finger (C3HC4))	GO:0008270~zinc ion binding;	-
ssps560	Saspl_033849.T1	-	-	86	3847.GLYMA13G27761.1 [S] ENOG410ZEWH NA	GO:0016021~integral component of membrane;	-
ssps561	Saspl_033910.T1	MED25	mediator of RNA polymerase II transcription subunit 25	712	29760.VIT_01s0011g03160.t01 [K] ENOG410ZJYF Mediator complex subunit 25 von Willebrand factor type A	GO:0003677~DNA binding;GO:0003713~transcription coactivator activity;GO:0005634~nucleus;GO:0006351~transcription, DNA-templated;GO:0009585~red, far-red light phototransduction;GO:0009867~jasmonic acid mediated signaling pathway;GO:0009908~flower development;GO:0009909~regulation of flower development;GO:0009911~positive regulation of flower development;GO:0010114~response to red light;GO:0010218~…	K15168
ssps563	Saspl_043344.T1	-	-	159	-	-	-
ssps572	Saspl_028356.T1	-	-	794	29760.VIT_12s0059g00530.t01 [S] ENOG410YE57 NA	GO:0003700~transcription factor activity, sequence-specific DNA binding;GO:0005634~nucleus;GO:0006351~transcription, DNA-templated;GO:0006355~regulation of transcription, DNA-templated;GO:0007165~signal transduction;GO:0008270~zinc ion binding;GO:0009911~positive regulation of flower development;GO:0010228~vegetative to reproductive phase transition of meristem;GO:0016568~chromatin modification;G…	-
ssps574	Saspl_034294.T1	-	-	353	4081.Solyc10g044910.1.1 [S] ENOG410XRPU Etoposide induced 2.4 mRNA	GO:0016021~integral component of membrane;	-
ssps577	Saspl_041721.T1	-	-	92	4081.Solyc07g053350.2.1 [S] ENOG410YAJT function domain containing protein, expressed	-	-
ssps579	Saspl_038231.T1	-	-	339	4113.PGSC0003DMT400001502 [S] COG2608 heavy metal transport detoxification protein	GO:0030001~metal ion transport;GO:0046872~metal ion binding;	-
ssps581	Saspl_039796.T1	-	-	262	29760.VIT_04s0023g00160.t01 [S] COG1011 Hydrolase	GO:0009507~chloroplast;GO:0016787~hydrolase activity;	-
ssps582	Saspl_030408.T1	ATPeV0B, ATP6F	V-type H+-transporting ATPase 21kDa proteolipid subunit	175	4641.GSMUA_Achr7P09940_001 [C] COG0636 F(1)F(0) ATP synthase produces ATP from ADP in the presence of a proton or sodium gradient. F-type ATPases consist of two structural domains, F(1) containing the extramembraneous catalytic core and F(0) containing the membrane proton channel, linked together by a central stalk and a peripheral stalk. During catalysis, ATP synthesis in the catalytic domain of…	GO:0000139~Golgi membrane;GO:0005215~transporter activity;GO:0005768~endosome;GO:0005773~vacuole;GO:0005774~vacuolar membrane;GO:0005789~endoplasmic reticulum membrane;GO:0006879~cellular iron ion homeostasis;GO:0008286~insulin receptor signaling pathway;GO:0008553~hydrogen-exporting ATPase activity, phosphorylative mechanism;GO:0010008~endosome membrane;GO:0015078~hydrogen ion transmembrane tran…	K03661
ssps586	Saspl_030539.T1	-	-	254	4113.PGSC0003DMT400006643 [S] ENOG410YGGV Late embryogenesis abundant protein	GO:0005886~plasma membrane;GO:0009506~plasmodesma;	-
ssps587	Saspl_034379.T1	-	-	247	-	-	-
ssps588	Saspl_034504.T1	-	-	699	4081.Solyc03g019760.2.1 [V] COG1131 (ABC) transporter	GO:0005524~ATP binding;GO:0005886~plasma membrane;GO:0006810~transport;GO:0006869~lipid transport;GO:0009506~plasmodesma;GO:0009611~response to wounding;GO:0009651~response to salt stress;GO:0009737~response to abscisic acid;GO:0009897~external side of plasma membrane;GO:0010025~wax biosynthetic process;GO:0010222~stem vascular tissue pattern formation;GO:0010588~cotyledon vascular tissue pattern…	-
ssps589	Saspl_026599.T1	-	-	364	4081.Solyc11g006250.1.1 [S] COG3240 GDSL esterase lipase	GO:0005576~extracellular region;GO:0009751~response to salicylic acid;GO:0010226~response to lithium ion;GO:0016042~lipid catabolic process;GO:0016788~hydrolase activity, acting on ester bonds;GO:0042538~hyperosmotic salinity response;	-
ssps590	Saspl_026646.T1	NOVA	RNA-binding protein Nova	308	4113.PGSC0003DMT400070305 [S] ENOG410XQ8E KH domain	GO:0000398~mRNA splicing, via spliceosome;GO:0003723~RNA binding;GO:0003729~mRNA binding;GO:0005634~nucleus;GO:0005730~nucleolus;GO:0005737~cytoplasm;GO:0007399~nervous system development;GO:0043231~intracellular membrane-bounded organelle;GO:0044822~poly(A) RNA binding;GO:0051252~regulation of RNA metabolic process;	K14944
ssps592	Saspl_038405.T1	SQD1, sqdB	UDP-sulfoquinovose synthase	481	4113.PGSC0003DMT400049056 [M] COG1087 udp-glucose 4-epimerase	GO:0003824~catalytic activity;GO:0008146~sulfotransferase activity;GO:0008270~zinc ion binding;GO:0009247~glycolipid biosynthetic process;GO:0009507~chloroplast;GO:0009570~chloroplast stroma;GO:0016036~cellular response to phosphate starvation;GO:0019375~galactolipid biosynthetic process;GO:0046507~UDPsulfoquinovose synthase activity;GO:0050662~coenzyme binding;	K06118
ssps593	Saspl_034920.T1	-	-	1261	29760.VIT_17s0000g03950.t01 [S] ENOG410XTJ1 SET binding factor	GO:0000226~microtubule cytoskeleton organization;GO:0000911~cytokinesis by cell plate formation;GO:0005886~plasma membrane;GO:0009825~multidimensional cell growth;GO:0010235~guard mother cell cytokinesis;GO:0030136~clathrin-coated vesicle;GO:0040008~regulation of growth;GO:0045824~negative regulation of innate immune response;GO:0080008~Cul4-RING E3 ubiquitin ligase complex;	-
ssps594	Saspl_034947.T1	-	-	117	3847.GLYMA18G25820.1 [S] ENOG410YUXH NA	-	-
ssps595	Saspl_034957.T1	EGD2, NACA	nascent polypeptide-associated complex subunit alpha	166	4081.Solyc10g078150.1.1 [K] COG1308 nascent polypeptide-associated complex	GO:0005794~Golgi apparatus;GO:0005829~cytosol;GO:0009506~plasmodesma;GO:0009651~response to salt stress;GO:0015031~protein transport;GO:0022626~cytosolic ribosome;	K03626
ssps596	Saspl_035015.T1	E2.4.1.82	raffinose synthase	765	3694.POPTR_0016s05500.1 [S] ENOG410YBU9 raffinose synthase	GO:0003824~catalytic activity;GO:0005975~carbohydrate metabolic process;GO:0006979~response to oxidative stress;GO:0009414~response to water deprivation;GO:0009506~plasmodesma;GO:0009507~chloroplast;GO:0009737~response to abscisic acid;GO:0016757~transferase activity, transferring glycosyl groups;GO:0034484~raffinose catabolic process;GO:0047274~galactinol-sucrose galactosyltransferase activity;G…	K06617
ssps597	Saspl_041323.T1	-	-	538	4113.PGSC0003DMT400070308 [S] ENOG410Y5WM Kelch domain containing	GO:0000062~fatty-acyl-CoA binding;GO:0001666~response to hypoxia;GO:0005634~nucleus;GO:0005737~cytoplasm;GO:0005829~cytosol;GO:0006810~transport;GO:0006869~lipid transport;GO:0008289~lipid binding;GO:0009416~response to light stimulus;GO:0009723~response to ethylene;GO:0009753~response to jasmonic acid;	-
ssps598	Saspl_038685.T1	PSMA7	20S proteasome subunit alpha 4	250	4081.Solyc01g111450.2.1 [O] ENOG410XP21 The proteasome is a multicatalytic proteinase complex which is characterized by its ability to cleave peptides with Arg, Phe, Tyr, Leu, and Glu adjacent to the leaving group at neutral or slightly basic pH. The proteasome has an ATP-dependent proteolytic activity (By similarity)	GO:0000502~proteasome complex;GO:0004175~endopeptidase activity;GO:0004298~threonine-type endopeptidase activity;GO:0005634~nucleus;GO:0005737~cytoplasm;GO:0005773~vacuole;GO:0005774~vacuolar membrane;GO:0005819~spindle;GO:0005829~cytosol;GO:0006511~ubiquitin-dependent protein catabolic process;GO:0009507~chloroplast;GO:0009524~phragmoplast;GO:0010499~proteasomal ubiquitin-independent protein cat…	K02731
ssps600	Saspl_038685.T1	PSMA7	20S proteasome subunit alpha 4	250	4081.Solyc01g111450.2.1 [O] ENOG410XP21 The proteasome is a multicatalytic proteinase complex which is characterized by its ability to cleave peptides with Arg, Phe, Tyr, Leu, and Glu adjacent to the leaving group at neutral or slightly basic pH. The proteasome has an ATP-dependent proteolytic activity (By similarity)	GO:0000502~proteasome complex;GO:0004175~endopeptidase activity;GO:0004298~threonine-type endopeptidase activity;GO:0005634~nucleus;GO:0005737~cytoplasm;GO:0005773~vacuole;GO:0005774~vacuolar membrane;GO:0005819~spindle;GO:0005829~cytosol;GO:0006511~ubiquitin-dependent protein catabolic process;GO:0009507~chloroplast;GO:0009524~phragmoplast;GO:0010499~proteasomal ubiquitin-independent protein cat…	K02731
ssps603	Saspl_040797.T1	-	-	467	29760.VIT_06s0004g07250.t01 [S] COG1819 Transferase	GO:0005634~nucleus;GO:0005737~cytoplasm;GO:0005829~cytosol;GO:0009813~flavonoid biosynthetic process;GO:0009909~regulation of flower development;GO:0016758~transferase activity, transferring hexosyl groups;GO:0035251~UDP-glucosyltransferase activity;GO:0043231~intracellular membrane-bounded organelle;GO:0047218~hydroxycinnamate 4-beta-glucosyltransferase activity;GO:0050284~sinapate 1-glucosyltra…	-
ssps605	Saspl_040854.T1	CCT7	T-complex protein 1 subunit eta	584	3694.POPTR_0004s20620.1 [O] COG0459 Prevents misfolding and promotes the refolding and proper assembly of unfolded polypeptides generated under stress conditions (By similarity)	GO:0002199~zona pellucida receptor complex;GO:0005524~ATP binding;GO:0005737~cytoplasm;GO:0005739~mitochondrion;GO:0005829~cytosol;GO:0005832~chaperonin-containing T-complex;GO:0005874~microtubule;GO:0006094~gluconeogenesis;GO:0006096~glycolytic process;GO:0006457~protein folding;GO:0007339~binding of sperm to zona pellucida;GO:0009651~response to salt stress;GO:0009664~plant-type cell wall organ…	K09499
ssps607	Saspl_026877.T1	DRIP	E3 ubiquitin-protein ligase DRIP	424	4081.Solyc09g065990.2.1 [S] ENOG410XPCN Polycomb group ring finger	GO:0004842~ubiquitin-protein transferase activity;GO:0005634~nucleus;GO:0008270~zinc ion binding;GO:0009414~response to water deprivation;GO:0016567~protein ubiquitination;GO:0016874~ligase activity;GO:0051865~protein autoubiquitination;	K16277
ssps608	Saspl_026881.T1	-	-	247	3694.POPTR_0005s24020.1 [H] COG1072 pantothenate kinase activity	GO:0005524~ATP binding;GO:0009507~chloroplast;GO:0016301~kinase activity;	-
ssps609	Saspl_032351.T1	-	-	684	3694.POPTR_0015s10360.1 [S] ENOG410XTWN NA	GO:0003676~nucleic acid binding;GO:0005829~cytosol;GO:0009507~chloroplast;GO:0009508~plastid chromosome;GO:0009570~chloroplast stroma;GO:0042793~transcription from plastid promoter;GO:0045893~positive regulation of transcription, DNA-templated;	-
ssps610	Saspl_046992.T1	USP36_42	ubiquitin carboxyl-terminal hydrolase 36/42	897	4081.Solyc07g061780.2.1 [O] ENOG410XQ92 ubiquitin carboxyl-terminal hydrolase	GO:0004197~cysteine-type endopeptidase activity;GO:0004843~ubiquitin-specific protease activity;GO:0005634~nucleus;GO:0006511~ubiquitin-dependent protein catabolic process;GO:0008234~cysteine-type peptidase activity;GO:0008283~cell proliferation;GO:0009651~response to salt stress;GO:0009908~flower development;GO:0016021~integral component of membrane;GO:0016579~protein deubiquitination;GO:0036459…	K11855
ssps612	Saspl_005877.T1	speD, AMD1	S-adenosylmethionine decarboxylase	335	29760.VIT_05s0020g02370.t01 [E] ENOG410XRN0 S-adenosylmethionine decarboxylase proenzyme	GO:0004014~adenosylmethionine decarboxylase activity;GO:0006557~S-adenosylmethioninamine biosynthetic process;GO:0006597~spermine biosynthetic process;GO:0008295~spermidine biosynthetic process;GO:0048513~organ development;	K01611
ssps613	Saspl_030317.T1	-	-	277	-	GO:0000287~magnesium ion binding;GO:0005829~cytosol;GO:0010333~terpene synthase activity;GO:0010334~sesquiterpene synthase activity;GO:0016114~terpenoid biosynthetic process;GO:0045338~farnesyl diphosphate metabolic process;GO:0051762~sesquiterpene biosynthetic process;	-
ssps616	Saspl_032751.T1	-	-	1172	4081.Solyc11g008740.1.1 [S] ENOG410XRB4 Doublestrandbreak repair protein rad21	GO:0000228~nuclear chromosome;GO:0000278~mitotic cell cycle;GO:0000775~chromosome, centromeric region;GO:0000785~chromatin;GO:0000794~condensed nuclear chromosome;GO:0001228~transcriptional activator activity, RNA polymerase II transcription regulatory region sequence-specific binding;GO:0005634~nucleus;GO:0005654~nucleoplasm;GO:0005694~chromosome;GO:0005737~cytoplasm;GO:0005829~cytosol;GO:000628…	-
ssps619	Saspl_049507.T1	RNGTT	mRNA-capping enzyme	717	29760.VIT_08s0007g01780.t01 [A] COG5226 Second step of mRNA capping. Transfer of the GMP moiety of GTP to the 5'-end of RNA via an enzyme-GMP covalent reaction intermediate (By similarity)	GO:0003910~DNA ligase (ATP) activity;GO:0004484~mRNA guanylyltransferase activity;GO:0004651~polynucleotide 5'-phosphatase activity;GO:0004725~protein tyrosine phosphatase activity;GO:0005524~ATP binding;GO:0005525~GTP binding;GO:0005634~nucleus;GO:0006281~DNA repair;GO:0006310~DNA recombination;GO:0006370~7-methylguanosine mRNA capping;GO:0006396~RNA processing;GO:0008138~protein tyrosine/serine…	K13917
ssps620	Saspl_034777.T1	-	-	365	3847.GLYMA13G21120.1 [S] COG3491 2OGFe(II) oxygenase	GO:0016706~oxidoreductase activity, acting on paired donors, with incorporation or reduction of molecular oxygen, 2-oxoglutarate as one donor, and incorporation of one atom each of oxygen into both donors;GO:0046872~metal ion binding;	-
ssps621	Saspl_033365.T1	E1.11.1.7	peroxidase	331	3694.POPTR_0004s05140.1 [G] ENOG410YCA9 peroxidase	GO:0004601~peroxidase activity;GO:0005576~extracellular region;GO:0006979~response to oxidative stress;GO:0016020~membrane;GO:0020037~heme binding;GO:0042744~hydrogen peroxide catabolic process;GO:0046872~metal ion binding;	K00430
ssps623	Saspl_033540.T1	WRKY22	WRKY transcription factor 22	342	3694.POPTR_0001s46490.1 [K] ENOG410YD4A WRKY transcription factor	GO:0003700~transcription factor activity, sequence-specific DNA binding;GO:0005524~ATP binding;GO:0005634~nucleus;GO:0005774~vacuolar membrane;GO:0006351~transcription, DNA-templated;GO:0006826~iron ion transport;GO:0006952~defense response;GO:0007165~signal transduction;GO:0007263~nitric oxide mediated signal transduction;GO:0009555~pollen development;GO:0009739~response to gibberellin;GO:000979…	K13425
ssps624	Saspl_047529.T1	-	-	1019	4577.GRMZM2G329093_P01 [S] ENOG410Y1CH Reverse transcriptase (RNA-dependent DNA polymerase)	GO:0003676~nucleic acid binding;GO:0008270~zinc ion binding;	-
ssps625	Saspl_030594.T1	-	-	1094	3694.POPTR_0002s02600.1 [S] ENOG410YCYU filament-like plant protein	GO:0005886~plasma membrane;	-
ssps626	Saspl_030639.T1	-	-	300	4113.PGSC0003DMT400025787 [O] COG0526 Thioredoxin	GO:0000103~sulfate assimilation;GO:0005623~cell;GO:0005737~cytoplasm;GO:0006457~protein folding;GO:0006662~glycerol ether metabolic process;GO:0006979~response to oxidative stress;GO:0009414~response to water deprivation;GO:0009507~chloroplast;GO:0009570~chloroplast stroma;GO:0009941~chloroplast envelope;GO:0015035~protein disulfide oxidoreductase activity;GO:0016671~oxidoreductase activity, acti…	-
ssps628	Saspl_039248.T1	-	-	249	29760.VIT_08s0040g00160.t01 [S] COG1547 Domain of unknown function (DUF309)	GO:0005509~calcium ion binding;GO:0005576~extracellular region;	-
ssps629	Saspl_040098.T1	FDFT1	farnesyl-diphosphate farnesyltransferase	436	29760.VIT_03s0038g00450.t01 [I] COG1562 phytoene synthase	GO:0004310~farnesyl-diphosphate farnesyltransferase activity;GO:0005783~endoplasmic reticulum;GO:0005789~endoplasmic reticulum membrane;GO:0005886~plasma membrane;GO:0006695~cholesterol biosynthetic process;GO:0008299~isoprenoid biosynthetic process;GO:0008610~lipid biosynthetic process;GO:0016021~integral component of membrane;GO:0016126~sterol biosynthetic process;GO:0016491~oxidoreductase acti…	K00801
ssps634	Saspl_036347.T1	-	-	609	4081.Solyc10g084550.1.1 [S] COG0666 Ankyrin Repeat	GO:0005634~nucleus;GO:0005783~endoplasmic reticulum;GO:0005886~plasma membrane;GO:0009651~response to salt stress;GO:0009827~plant-type cell wall modification;GO:0009860~pollen tube growth;GO:0016021~integral component of membrane;GO:0034613~cellular protein localization;	-
ssps636	Saspl_046470.T1	-	-	97	-	-	-
ssps637	Saspl_041912.T1	-	-	563	3847.GLYMA18G52420.1 [S] ENOG410YI08 NA	-	-
ssps638	Saspl_041918.T1	-	-	434	3847.GLYMA13G23830.1 [S] COG1078 Metal Dependent Phosphohydrolase	-	-
ssps640	Saspl_041451.T1	-	-	207	4081.Solyc09g074330.2.1 [S] ENOG410XTJ0 HOX	GO:0003677~DNA binding;GO:0005634~nucleus;	-
ssps644	Saspl_029114.T1	-	-	1080	3847.GLYMA08G20920.1 [S] ENOG4111PW1 NA	-	-
ssps647	Saspl_038596.T1	-	-	743	4081.Solyc08g078960.2.1 [S] ENOG410XP9E Oxysterol-binding protein	GO:0006869~lipid transport;GO:0008289~lipid binding;	-
ssps648	Saspl_044255.T1	-	-	394	4113.PGSC0003DMT400042255 [S] ENOG410Y2WM Ternary complex factor MIP1	GO:0005622~intracellular;GO:0009055~electron carrier activity;GO:0015035~protein disulfide oxidoreductase activity;GO:0035556~intracellular signal transduction;GO:0045454~cell redox homeostasis;GO:0048653~anther development;	-
ssps649	Saspl_044278.T1	ftsH, hflB	cell division protease FtsH	1327	29760.VIT_14s0030g02190.t01 [O] COG0465 Acts as a processive, ATP-dependent zinc metallopeptidase for both cytoplasmic and membrane proteins. Plays a role in the quality control of integral membrane proteins (By similarity)	GO:0004222~metalloendopeptidase activity;GO:0005524~ATP binding;GO:0005886~plasma membrane;GO:0008270~zinc ion binding;GO:0009535~chloroplast thylakoid membrane;GO:0016021~integral component of membrane;GO:0016887~ATPase activity;GO:0030163~protein catabolic process;GO:0042981~regulation of apoptotic process;	K03798
ssps650	Saspl_048226.T1	-	-	293	-	-	-
ssps651	Saspl_052495.T1	XXT	xyloglucan 6-xylosyltransferase	313	4113.PGSC0003DMT400055223 [S] ENOG410XSJS glycosyltransferase	GO:0000139~Golgi membrane;GO:0005768~endosome;GO:0005794~Golgi apparatus;GO:0005802~trans-Golgi network;GO:0010411~xyloglucan metabolic process;GO:0016021~integral component of membrane;GO:0016758~transferase activity, transferring hexosyl groups;GO:0033843~xyloglucan 6-xylosyltransferase activity;GO:0048767~root hair elongation;GO:0071555~cell wall organization;	K08238
ssps652	Saspl_046835.T1	-	-	658	-	-	-
ssps653	Saspl_039670.T1	-	-	2371	3847.GLYMA18G53545.1 [S] ENOG410XP05 HEAT repeat containing	-	-
ssps654	Saspl_048027.T1	-	-	667	4081.Solyc06g083070.2.1 [Z] COG5069 Microtubule associated monoxygenase, calponin and LIM domain containing	GO:0005618~cell wall;GO:0005737~cytoplasm;GO:0005773~vacuole;GO:0005829~cytosol;GO:0005856~cytoskeleton;GO:0007623~circadian rhythm;GO:0009846~pollen germination;GO:0009860~pollen tube growth;GO:0030036~actin cytoskeleton organization;GO:0046872~metal ion binding;GO:0051015~actin filament binding;	-
ssps658	Saspl_032124.T1	UQCRFS1, RIP1, petA	ubiquinol-cytochrome c reductase iron-sulfur subunit	269	3694.POPTR_0003s16060.1 [C] COG0723 Component of the ubiquinol-cytochrome c reductase complex (complex III or cytochrome b-c1 complex), which is a respiratory chain that generates an electrochemical potential coupled to ATP synthesis (By similarity)	GO:0005743~mitochondrial inner membrane;GO:0008121~ubiquinol-cytochrome-c reductase activity;GO:0016021~integral component of membrane;GO:0046872~metal ion binding;GO:0051537~2 iron, 2 sulfur cluster binding;GO:0070469~respiratory chain;	K00411
ssps663	Saspl_037177.T1	-	-	322	3694.POPTR_0003s13920.1 [S] ENOG410YKGN NA	GO:0005768~endosome;GO:0005802~trans-Golgi network;GO:0005829~cytosol;	-
ssps667	Saspl_040288.T1	CHMP6, VPS20	charged multivesicular body protein 6	231	4081.Solyc12g096650.1.1 [U] ENOG4111HN3 Charged multivesicular body protein	GO:0000815~ESCRT III complex;GO:0005622~intracellular;GO:0005768~endosome;GO:0005770~late endosome;GO:0005829~cytosol;GO:0005886~plasma membrane;GO:0007034~vacuolar transport;GO:0015031~protein transport;GO:0070676~intralumenal vesicle formation;	K12195
ssps669	Saspl_040742.T1	-	-	749	4081.Solyc07g042080.2.1 [S] COG2304 von Willebrand factor, type A	-	-
ssps672	Saspl_044055.T1	-	-	365	4113.PGSC0003DMT400026497 [S] ENOG410YAJT function domain containing protein, expressed	GO:0005773~vacuole;GO:0009506~plasmodesma;GO:0016021~integral component of membrane;	-
ssps673	Saspl_039995.T1	aspB	aspartate aminotransferase	502	4081.Solyc04g054710.2.1 [E] COG0436 aminotransferase	GO:0003824~catalytic activity;GO:0004069~L-aspartate:2-oxoglutarate aminotransferase activity;GO:0005737~cytoplasm;GO:0008483~transaminase activity;GO:0009058~biosynthetic process;GO:0009094~L-phenylalanine biosynthetic process;GO:0009095~aromatic amino acid family biosynthetic process, prephenate pathway;GO:0009507~chloroplast;GO:0009570~chloroplast stroma;GO:0009793~embryo development ending in…	K00812
ssps675	Saspl_041536.T1	-	-	290	3847.GLYMA06G13340.1 [S] ENOG410YARK CCT motif	GO:0004526~ribonuclease P activity;	-
ssps676	Saspl_041549.T1	-	-	268	3702.AT5G24130.1 [S] ENOG4111YXD NA	GO:0016740~transferase activity;	-
ssps677	Saspl_040334.T1	RNF170	RING finger protein 170	310	4113.PGSC0003DMT400061164 [O] ENOG410XTFS Ring finger protein	GO:0000303~response to superoxide;GO:0002679~respiratory burst involved in defense response;GO:0005622~intracellular;GO:0008270~zinc ion binding;GO:0009651~response to salt stress;GO:0009733~response to auxin;GO:0009737~response to abscisic acid;GO:0009743~response to carbohydrate;GO:0009873~ethylene-activated signaling pathway;	K15707
ssps681	Saspl_051404.T1	TOP1	DNA topoisomerase I	749	4113.PGSC0003DMT400002790 [L] COG3569 Dna topoisomerase	GO:0000790~nuclear chromatin;GO:0003677~DNA binding;GO:0003917~DNA topoisomerase type I activity;GO:0003918~DNA topoisomerase type II (ATP-hydrolyzing) activity;GO:0005634~nucleus;GO:0005694~chromosome;GO:0005730~nucleolus;GO:0005829~cytosol;GO:0006260~DNA replication;GO:0006265~DNA topological change;GO:0006325~chromatin organization;GO:0006333~chromatin assembly or disassembly;GO:0006338~chroma…	K03163
ssps683	Saspl_044539.T1	-	-	147	4113.PGSC0003DMT400054524 [S] ENOG4111URZ Protein of unknown function, DUF538	-	-
ssps685	Saspl_042604.T1	-	-	292	4113.PGSC0003DMT400024632 [K] ENOG410YD1E WRKY transcription factor	GO:0003700~transcription factor activity, sequence-specific DNA binding;GO:0005516~calmodulin binding;GO:0005634~nucleus;GO:0006351~transcription, DNA-templated;GO:0010200~response to chitin;GO:0042742~defense response to bacterium;GO:0043565~sequence-specific DNA binding;	-
ssps686	Saspl_048020.T1	NUG1, GNL3	nuclear GTP-binding protein	577	3694.POPTR_0002s24220.1 [S] COG1161 Required for a late step of 50S ribosomal subunit assembly. Has GTPase activity (By similarity)	GO:0001510~RNA methylation;GO:0003924~GTPase activity;GO:0005525~GTP binding;GO:0005634~nucleus;GO:0005654~nucleoplasm;GO:0005730~nucleolus;GO:0005737~cytoplasm;GO:0005739~mitochondrion;GO:0008152~metabolic process;GO:0009506~plasmodesma;GO:0010077~maintenance of inflorescence meristem identity;GO:0016020~membrane;GO:0042254~ribosome biogenesis;GO:0044822~poly(A) RNA binding;GO:0045604~regulation…	K14538
ssps689	Saspl_042369.T1	-	-	1060	4113.PGSC0003DMT400000924 [O] COG0612 peptidase'	GO:0004222~metalloendopeptidase activity;GO:0005739~mitochondrion;GO:0009507~chloroplast;GO:0046872~metal ion binding;	-
ssps695	Saspl_044292.T1	KIF18_19	kinesin family member 18/19	908	4081.Solyc01g110380.2.1 [Z] COG5059 Kinesin family member	GO:0000911~cytokinesis by cell plate formation;GO:0000919~cell plate assembly;GO:0003777~microtubule motor activity;GO:0005524~ATP binding;GO:0005634~nucleus;GO:0005871~kinesin complex;GO:0005874~microtubule;GO:0005929~cilium;GO:0005930~axoneme;GO:0007018~microtubule-based movement;GO:0007112~male meiosis cytokinesis;GO:0008152~metabolic process;GO:0008574~ATP-dependent microtubule motor activity…	K10401
ssps696	Saspl_044305.T1	-	-	548	29760.VIT_03s0038g00410.t01 [V] COG0534 Mate efflux family protein	GO:0005739~mitochondrion;GO:0006952~defense response;GO:0009507~chloroplast;GO:0009536~plastid;GO:0009624~response to nematode;GO:0009697~salicylic acid biosynthetic process;GO:0009941~chloroplast envelope;GO:0015238~drug transmembrane transporter activity;GO:0015297~antiporter activity;GO:0016021~integral component of membrane;GO:0031348~negative regulation of defense response;GO:0031969~chlorop…	-
ssps697	Saspl_044314.T1	-	-	376	3694.POPTR_0002s03020.1 [O] COG4870 cathepsin	GO:0004197~cysteine-type endopeptidase activity;GO:0005615~extracellular space;GO:0005634~nucleus;GO:0005764~lysosome;GO:0005773~vacuole;GO:0006970~response to osmotic stress;GO:0008234~cysteine-type peptidase activity;GO:0009651~response to salt stress;GO:0042742~defense response to bacterium;GO:0051603~proteolysis involved in cellular protein catabolic process;	-
ssps700	Saspl_045963.T1	-	-	1064	29760.VIT_08s0007g08350.t01 [S] ENOG410YJSK EFR3 homolog	GO:0005886~plasma membrane;	-
ssps701	Saspl_044629.T1	CPK	calcium-dependent protein kinase	556	3694.POPTR_0004s21710.1 [T] ENOG410XRMJ calcium-dependent protein kinase	GO:0004672~protein kinase activity;GO:0004674~protein serine/threonine kinase activity;GO:0004683~calmodulin-dependent protein kinase activity;GO:0005509~calcium ion binding;GO:0005516~calmodulin binding;GO:0005524~ATP binding;GO:0005737~cytoplasm;GO:0005829~cytosol;GO:0005886~plasma membrane;GO:0009737~response to abscisic acid;GO:0009738~abscisic acid-activated signaling pathway;GO:0009931~calc…	K13412
ssps703	Saspl_048716.T1	-	-	226	-	-	-
ssps705	Saspl_045870.T1	E2.3.1.133, HCT	shikimate O-hydroxycinnamoyltransferase	424	4081.Solyc03g117600.2.1 [S] ENOG410XPQ7 hydroxycinnamoyl-Coenzyme A shikimate quinate hydroxycinnamoyltransferase-like	GO:0005737~cytoplasm;GO:0005829~cytosol;GO:0008152~metabolic process;GO:0009555~pollen development;GO:0009809~lignin biosynthetic process;GO:0009963~positive regulation of flavonoid biosynthetic process;GO:0010252~auxin homeostasis;GO:0010584~pollen exine formation;GO:0016020~membrane;GO:0016410~N-acyltransferase activity;GO:0016747~transferase activity, transferring acyl groups other than amino-…	K13065
ssps708	Saspl_048399.T1	SNRPA1	U2 small nuclear ribonucleoprotein A'	370	4113.PGSC0003DMT400036729 [S] COG4886 leucine Rich Repeat	GO:0000398~mRNA splicing, via spliceosome;GO:0001510~RNA methylation;GO:0003723~RNA binding;GO:0005634~nucleus;GO:0005654~nucleoplasm;GO:0005681~spliceosomal complex;GO:0005686~U2 snRNP;GO:0005730~nucleolus;GO:0005737~cytoplasm;GO:0005829~cytosol;GO:0006397~mRNA processing;GO:0007052~mitotic spindle organization;GO:0007067~mitotic nuclear division;GO:0008380~RNA splicing;GO:0009409~response to co…	K11092
ssps710	Saspl_043470.T1	-	-	77	-	-	-
ssps711	Saspl_044806.T1	-	-	876	3847.GLYMA16G32250.1 [S] ENOG41126CV NA	GO:0001666~response to hypoxia;GO:0003677~DNA binding;GO:0005634~nucleus;GO:0005654~nucleoplasm;GO:0006351~transcription, DNA-templated;GO:0006355~regulation of transcription, DNA-templated;GO:0006974~cellular response to DNA damage stimulus;GO:0006979~response to oxidative stress;GO:0009617~response to bacterium;GO:0009620~response to fungus;GO:0009624~response to nematode;GO:0009733~response to…	-
ssps713	Saspl_046204.T1	-	-	198	29760.VIT_03s0063g00650.t01 [S] ENOG4111184 transmembrane protein 53	-	-
ssps721	Saspl_049078.T1	ALG6	alpha-1,3-glucosyltransferase	515	4113.PGSC0003DMT400032997 [S] ENOG410XQK1 asparagine-linked glycosylation 6, alpha-1,3-glucosyltransferase homolog (S. cerevisiae)	GO:0005789~endoplasmic reticulum membrane;GO:0006486~protein glycosylation;GO:0006487~protein N-linked glycosylation;GO:0006488~dolichol-linked oligosaccharide biosynthetic process;GO:0006490~oligosaccharide-lipid intermediate biosynthetic process;GO:0016020~membrane;GO:0016021~integral component of membrane;GO:0016758~transferase activity, transferring hexosyl groups;GO:0018279~protein N-linked …	K03848
ssps722	Saspl_049420.T1	-	-	748	29760.VIT_13s0067g02440.t01 [S] ENOG410YJ0J NA	GO:0016787~hydrolase activity;	-
ssps724	Saspl_049720.T1	PTI1	pto-interacting protein 1	358	3847.GLYMA20G38980.2 [T] COG0515 Serine Threonine protein kinase	GO:0001653~peptide receptor activity;GO:0004674~protein serine/threonine kinase activity;GO:0004675~transmembrane receptor protein serine/threonine kinase activity;GO:0004713~protein tyrosine kinase activity;GO:0004715~non-membrane spanning protein tyrosine kinase activity;GO:0005524~ATP binding;GO:0005886~plasma membrane;GO:0006952~defense response;GO:0006979~response to oxidative stress;GO:0007…	K13436
ssps726	Saspl_049478.T1	-	-	202	4538.ORGLA07G0133300.1 [J] COG0251 Endoribonuclease LPSP	GO:0001822~kidney development;GO:0005634~nucleus;GO:0005737~cytoplasm;GO:0005739~mitochondrion;GO:0005773~vacuole;GO:0005777~peroxisome;GO:0005829~cytosol;GO:0006094~gluconeogenesis;GO:0006096~glycolytic process;GO:0006449~regulation of translational termination;GO:0007420~brain development;GO:0009082~branched-chain amino acid biosynthetic process;GO:0009097~isoleucine biosynthetic process;GO:000…	-
ssps727	Saspl_048419.T1	-	-	518	4113.PGSC0003DMT400003737 [S] ENOG4111KX1 F-box kelch-repeat protein	-	-
ssps728	Saspl_049789.T1	E3.2.1.26, sacA	beta-fructofuranosidase	518	29760.VIT_02s0154g00090.t01 [G] COG1621 Hydrolase	GO:0004553~hydrolase activity, hydrolyzing O-glycosyl compounds;GO:0004575~sucrose alpha-glucosidase activity;GO:0005773~vacuole;GO:0005975~carbohydrate metabolic process;GO:0005985~sucrose metabolic process;GO:0016021~integral component of membrane;	K01193
ssps730	Saspl_049817.T1	purB, ADSL	adenylosuccinate lyase	545	4113.PGSC0003DMT400070618 [F] COG0015 adenylosuccinate lyase	GO:0004018~N6-(1,2-dicarboxyethyl)AMP AMP-lyase (fumarate-forming) activity;GO:0006189~'de novo' IMP biosynthetic process;GO:0006974~cellular response to DNA damage stimulus;GO:0044208~'de novo' AMP biosynthetic process;GO:0070626~(S)-2-(5-amino-1-(5-phospho-D-ribosyl)imidazole-4-carboxamido)succinate AMP-lyase (fumarate-forming) activity;	K01756
ssps732	Saspl_050436.T1	-	-	182	3702.AT3G46790.1 [S] ENOG410Z7Z7 Pentatricopeptide repeat-containing protein	GO:0000398~mRNA splicing, via spliceosome;GO:0003723~RNA binding;GO:0005739~mitochondrion;GO:0006397~mRNA processing;GO:0009507~chloroplast;GO:0010087~phloem or xylem histogenesis;GO:0010305~leaf vascular tissue pattern formation;GO:0010588~cotyledon vascular tissue pattern formation;GO:0030422~production of siRNA involved in RNA interference;GO:0031425~chloroplast RNA processing;GO:0031426~polyc…	-
ssps734	Saspl_050525.T1	DDB2	DNA damage-binding protein 2	552	29760.VIT_06s0004g06550.t01 [L] ENOG410ZSSH Damage-specific DNA binding protein 2, 48kDa	GO:0003676~nucleic acid binding;GO:0003677~DNA binding;GO:0005634~nucleus;GO:0006281~DNA repair;GO:0008270~zinc ion binding;GO:0010224~response to UV-B;GO:0016567~protein ubiquitination;GO:0080008~Cul4-RING E3 ubiquitin ligase complex;	K10140
ssps736	Saspl_050358.T1	-	-	670	4081.Solyc08g078960.2.1 [S] ENOG410XP9E Oxysterol-binding protein	GO:0006869~lipid transport;GO:0008289~lipid binding;	-
ssps737	Saspl_050358.T1	-	-	670	4081.Solyc08g078960.2.1 [S] ENOG410XP9E Oxysterol-binding protein	GO:0006869~lipid transport;GO:0008289~lipid binding;	-
ssps741	Saspl_005182.T1	-	-	533	29760.VIT_08s0007g07850.t01 [M] COG0771 Cell wall formation. Catalyzes the addition of glutamate to the nucleotide precursor UDP-N-acetylmuramoyl-L-alanine (UMA) (By similarity)	GO:0004326~tetrahydrofolylpolyglutamate synthase activity;GO:0005524~ATP binding;GO:0005737~cytoplasm;GO:0007049~cell cycle;GO:0008360~regulation of cell shape;GO:0008764~UDP-N-acetylmuramoylalanine-D-glutamate ligase activity;GO:0009058~biosynthetic process;GO:0009252~peptidoglycan biosynthetic process;GO:0016874~ligase activity;GO:0051301~cell division;GO:0071555~cell wall organization;	-
ssps742	Saspl_005390.T1	-	-	619	29760.VIT_12s0055g00330.t01 [S] ENOG411219B NA	-	-
ssps743	Saspl_005397.T1	-	-	858	3847.GLYMA13G02601.1 [S] ENOG410XP9E Oxysterol-binding protein	GO:0006869~lipid transport;GO:0008289~lipid binding;	-
ssps757	Saspl_001043.T1	-	-	296	3694.POPTR_0004s13980.1 [G] ENOG410Y9S4 Glycosyl hydrolase family 17 protein	GO:0004553~hydrolase activity, hydrolyzing O-glycosyl compounds;GO:0005576~extracellular region;GO:0005618~cell wall;GO:0005634~nucleus;GO:0005737~cytoplasm;GO:0005886~plasma membrane;GO:0005975~carbohydrate metabolic process;GO:0006952~defense response;GO:0009505~plant-type cell wall;GO:0031225~anchored component of membrane;GO:0042973~glucan endo-1,3-beta-D-glucosidase activity;GO:0046658~ancho…	-
ssps758	Saspl_053035.T1	TIM50	mitochondrial import inner membrane translocase subunit TIM50	379	4081.Solyc10g006020.2.1 [K] COG5190 CTD (Carboxy-terminal domain, RNA polymerase II, polypeptide A)	GO:0005739~mitochondrion;GO:0005743~mitochondrial inner membrane;GO:0005744~mitochondrial inner membrane presequence translocase complex;GO:0006626~protein targeting to mitochondrion;GO:0009220~pyrimidine ribonucleotide biosynthetic process;GO:0009640~photomorphogenesis;GO:0009853~photorespiration;GO:0010388~cullin deneddylation;GO:0015031~protein transport;GO:0016021~integral component of membra…	K17496
ssps762	Saspl_000155.T1	-	-	471	29760.VIT_05s0029g01350.t01 [S] COG5210 TBC1 domain family member	GO:0005096~GTPase activator activity;GO:0005829~cytosol;GO:0043547~positive regulation of GTPase activity;	-
ssps766	Saspl_000782.T1	UBE2O	ubiquitin-conjugating enzyme E2 O	934	3847.GLYMA13G31290.1 [O] ENOG410XQ7W ubiquitin-conjugating enzyme	GO:0000209~protein polyubiquitination;GO:0005524~ATP binding;GO:0005737~cytoplasm;GO:0005783~endoplasmic reticulum;GO:0005794~Golgi apparatus;GO:0005829~cytosol;GO:0006301~postreplication repair;GO:0006817~phosphate ion transport;GO:0016036~cellular response to phosphate starvation;GO:0016567~protein ubiquitination;GO:0016874~ligase activity;GO:0031625~ubiquitin protein ligase binding;GO:0044257~…	K10581
ssps767	Saspl_000851.T1	CTR1	serine/threonine-protein kinase CTR1	927	4081.Solyc12g013980.1.1 [T] COG0515 Serine Threonine protein kinase	GO:0000165~MAPK cascade;GO:0000186~activation of MAPKK activity;GO:0001666~response to hypoxia;GO:0002229~defense response to oomycetes;GO:0004672~protein kinase activity;GO:0004674~protein serine/threonine kinase activity;GO:0004709~MAP kinase kinase kinase activity;GO:0004712~protein serine/threonine/tyrosine kinase activity;GO:0004715~non-membrane spanning protein tyrosine kinase activity;GO:0…	K14510
ssps768	Saspl_000893.T1	-	-	313	3694.POPTR_0001s38710.1 [S] ENOG410YKFD interactor of constitutive active rops	GO:0005634~nucleus;GO:0005886~plasma membrane;GO:0090404~pollen tube tip;GO:2000012~regulation of auxin polar transport;	-
