# Supplementary material for: Development of a Large Gene-Associated SSR Marker Set and in-Depth Genetic Characterization in Scarlet Sage
Source: Front Genet. 2020 May 21;11:504. doi: 10.3389/fgene.2020.00504 (PMC7253628; doi:10.3389/fgene.2020.00504)
Supplement: Supplementary file 1 [file Data_Sheet_1.zip › Table S6.XLSX]

## Sheet: Sheet1
Table S6. Functional annotations for 312 monomorphic gene-associated SSRs in 2 kb gene flanking region retrieved by querying the adjacent genes.
Primer	Gene	Name	Definition	Length	KOG	GO	KO
ssps193	Saspl_022401.T1	-	-	278	-	GO:0043531~ADP binding;	-
ssps194	Saspl_022401.T1	-	-	278	-	GO:0043531~ADP binding;	-
ssps199	Saspl_028421.T1	-	-	401	-	-	-
ssps200	Saspl_007764.T1	-	-	378	4081.Solyc02g088540.2.1 [J] COG0566 Methyltransferase	GO:0003723~RNA binding;GO:0006396~RNA processing;GO:0008173~RNA methyltransferase activity;	-
ssps202	Saspl_028501.T1	-	-	669	3694.POPTR_0008s06940.1 [S] ENOG410XR0Z zinc finger CCCH domain-containing protein	GO:0003677~DNA binding;GO:0003700~transcription factor activity, sequence-specific DNA binding;GO:0005634~nucleus;GO:0005737~cytoplasm;GO:0006355~regulation of transcription, DNA-templated;GO:0009409~response to cold;GO:0010200~response to chitin;GO:0046872~metal ion binding;GO:0050832~defense response to fungus;	-
ssps215	Saspl_016466.T1	E3.2.1.67	galacturan 1,4-alpha-galacturonidase	372	4081.Solyc12g009420.1.1 [M] COG5434 Glycoside hydrolase family 28	GO:0004650~polygalacturonase activity;GO:0005576~extracellular region;GO:0005618~cell wall;GO:0005975~carbohydrate metabolic process;GO:0009505~plant-type cell wall;GO:0009835~fruit ripening;GO:0031225~anchored component of membrane;GO:0046658~anchored component of plasma membrane;GO:0047911~galacturan 1,4-alpha-galacturonidase activity;GO:0071555~cell wall organization;	K01213
ssps216	Saspl_002554.T1	-	-	358	4113.PGSC0003DMT400016793 [K] ENOG410YAU7 Transcription factor	GO:0003677~DNA binding;GO:0003700~transcription factor activity, sequence-specific DNA binding;GO:0005634~nucleus;GO:0005829~cytosol;GO:0006351~transcription, DNA-templated;GO:0006355~regulation of transcription, DNA-templated;GO:0010119~regulation of stomatal movement;GO:0044212~transcription regulatory region DNA binding;GO:0048573~photoperiodism, flowering;	-
ssps217	Saspl_002678.T1	-	-	977	4081.Solyc07g008760.2.1 [S] ENOG410XNXB Tetratricopeptide repeat domain 27	-	-
ssps218	Saspl_002708.T1	GRPE	molecular chaperone GrpE	299	29760.VIT_18s0001g04190.t01 [O] COG0576 Participates actively in the response to hyperosmotic and heat shock by preventing the aggregation of stress-denatured proteins, in association with DnaK and GrpE. It is the nucleotide exchange factor for DnaK and may function as a thermosensor. Unfolded proteins bind initially to DnaJ	GO:0000774~adenyl-nucleotide exchange factor activity;GO:0005507~copper ion binding;GO:0005737~cytoplasm;GO:0005759~mitochondrial matrix;GO:0006457~protein folding;GO:0009570~chloroplast stroma;GO:0009793~embryo development ending in seed dormancy;GO:0010027~thylakoid membrane organization;GO:0010228~vegetative to reproductive phase transition of meristem;GO:0016226~iron-sulfur cluster assembly;G…	K03687
ssps219	Saspl_002944.T1	-	-	252	4641.GSMUA_Achr9P08920_001 [S] ENOG4110IJH NA	-	-
ssps220	Saspl_002969.T1	-	-	672	29760.VIT_08s0032g00110.t01 [S] ENOG410YCV6 RNA recognition motif. (a.k.a. RRM, RBD, or RNP domain)	GO:0000166~nucleotide binding;GO:0003676~nucleic acid binding;	-
ssps221	Saspl_002996.T1	-	-	306	29760.VIT_01s0026g00300.t01 [O] ENOG41121N2 zinc ion binding	GO:0008270~zinc ion binding;GO:0009793~embryo development ending in seed dormancy;GO:0016021~integral component of membrane;GO:0016567~protein ubiquitination;GO:0080167~response to karrikin;	-
ssps223	Saspl_003290.T1	TAF7	transcription initiation factor TFIID subunit 7	152	29760.VIT_06s0004g00700.t01 [K] COG5414 RNA polymerase II, TATA box binding protein (TBP)-associated factor	GO:0000394~RNA splicing, via endonucleolytic cleavage and ligation;GO:0003713~transcription coactivator activity;GO:0005669~transcription factor TFIID complex;GO:0006357~regulation of transcription from RNA polymerase II promoter;GO:0006367~transcription initiation from RNA polymerase II promoter;GO:0008134~transcription factor binding;GO:0035035~histone acetyltransferase binding;GO:0044212~trans…	K03132
ssps225	Saspl_013178.T1	E2.7.1.-	-	475	3702.AT3G05840.1 [T] COG0515 Serine Threonine protein kinase	GO:0004672~protein kinase activity;GO:0004674~protein serine/threonine kinase activity;GO:0005524~ATP binding;GO:0005829~cytosol;GO:0009651~response to salt stress;GO:0009933~meristem structural organization;GO:0042538~hyperosmotic salinity response;GO:0046777~protein autophosphorylation;GO:1901002~positive regulation of response to salt stress;	K00924
ssps226	Saspl_013359.T1	CNGF	cyclic nucleotide gated channel, other eukaryote	762	3702.AT3G17700.1 [U] ENOG410XPSE Potassium voltage-gated channel, subfamily H (Eag-related), member	GO:0005216~ion channel activity;GO:0005223~intracellular cGMP activated cation channel activity;GO:0005249~voltage-gated potassium channel activity;GO:0005886~plasma membrane;GO:0005887~integral component of plasma membrane;GO:0009535~chloroplast thylakoid membrane;GO:0009624~response to nematode;GO:0016021~integral component of membrane;GO:0030552~cAMP binding;GO:0030553~cGMP binding;GO:0042391~…	K05391
ssps227	Saspl_013421.T1	-	-	346	3694.POPTR_0009s10720.1 [I] COG0657 alpha beta hydrolase fold-3 domain protein	GO:0009717~isoflavonoid biosynthetic process;GO:0009813~flavonoid biosynthetic process;GO:0016787~hydrolase activity;GO:0033987~2-hydroxyisoflavanone dehydratase activity;GO:0046287~isoflavonoid metabolic process;GO:0052689~carboxylic ester hydrolase activity;	-
ssps228	Saspl_006821.T1	-	-	401	3847.GLYMA20G02420.1 [G] COG0524 pfkb domain protein	GO:0004747~ribokinase activity;GO:0006014~D-ribose metabolic process;	-
ssps229	Saspl_006843.T1	-	-	707	29760.VIT_03s0063g00650.t01 [S] ENOG4111184 transmembrane protein 53	GO:0005777~peroxisome;GO:0005829~cytosol;GO:0052689~carboxylic ester hydrolase activity;	-
ssps230	Saspl_006922.T1	-	-	220	4081.Solyc01g105800.2.1 [K] COG5068 Transcription factor	GO:0000060~protein import into nucleus, translocation;GO:0000165~MAPK cascade;GO:0000900~translation repressor activity, nucleic acid binding;GO:0003677~DNA binding;GO:0003700~transcription factor activity, sequence-specific DNA binding;GO:0005634~nucleus;GO:0005737~cytoplasm;GO:0006351~transcription, DNA-templated;GO:0006355~regulation of transcription, DNA-templated;GO:0006612~protein targeting…	-
ssps231	Saspl_006932.T1	E2.5.1.54, aroF, aroG, aroH	3-deoxy-7-phosphoheptulonate synthase	525	4113.PGSC0003DMT400032681 [E] COG3200 phospho-2-dehydro-3-deoxyheptonate aldolase	GO:0003849~3-deoxy-7-phosphoheptulonate synthase activity;GO:0009073~aromatic amino acid family biosynthetic process;GO:0009423~chorismate biosynthetic process;GO:0009507~chloroplast;GO:0009534~chloroplast thylakoid;	K01626
ssps232	Saspl_007201.T1	PAO, ACD1	pheophorbide a oxygenase	550	4113.PGSC0003DMT400027602 [P] COG4638 rieske 2fe-2S domain-containing protein	GO:0008219~cell death;GO:0009507~chloroplast;GO:0009534~chloroplast thylakoid;GO:0009535~chloroplast thylakoid membrane;GO:0009536~plastid;GO:0009706~chloroplast inner membrane;GO:0009816~defense response to bacterium, incompatible interaction;GO:0009908~flower development;GO:0009941~chloroplast envelope;GO:0010154~fruit development;GO:0010277~chlorophyllide a oxygenase [overall] activity;GO:0015…	K13071
ssps233	Saspl_007219.T1	-	-	798	4113.PGSC0003DMT400078922 [S] ENOG410YDT5 Translocase of chloroplast	GO:0005525~GTP binding;GO:0005622~intracellular;GO:0009536~plastid;GO:0009707~chloroplast outer membrane;GO:0016021~integral component of membrane;GO:0016787~hydrolase activity;GO:0016817~hydrolase activity, acting on acid anhydrides;GO:0045036~protein targeting to chloroplast;GO:0046872~metal ion binding;	-
ssps234	Saspl_007349.T1	SNRK2	serine/threonine-protein kinase SRK2	353	3847.GLYMA17G20610.1 [T] COG0515 Serine Threonine protein kinase	GO:0004672~protein kinase activity;GO:0004674~protein serine/threonine kinase activity;GO:0005524~ATP binding;GO:0005634~nucleus;GO:0005737~cytoplasm;GO:0009738~abscisic acid-activated signaling pathway;	K14498
ssps235	Saspl_007391.T1	YTM1, WDR12	ribosome biogenesis protein YTM1	434	4113.PGSC0003DMT400004146 [J] ENOG410XPW5 Component of the NOP7 complex, which is required for maturation of the 25S and 5.8S ribosomal RNAs and formation of the 60S ribosome (By similarity)	GO:0000463~maturation of LSU-rRNA from tricistronic rRNA transcript (SSU-rRNA, 5.8S rRNA, LSU-rRNA);GO:0000466~maturation of 5.8S rRNA from tricistronic rRNA transcript (SSU-rRNA, 5.8S rRNA, LSU-rRNA);GO:0000478~endonucleolytic cleavage involved in rRNA processing;GO:0001510~RNA methylation;GO:0005654~nucleoplasm;GO:0005730~nucleolus;GO:0006606~protein import into nucleus;GO:0006626~protein targe…	K14863
ssps236	Saspl_014331.T1	-	-	405	29760.VIT_06s0004g03620.t01 [T] ENOG410XNY0 Mitogen-activated protein kinase	GO:0000165~MAPK cascade;GO:0000911~cytokinesis by cell plate formation;GO:0004672~protein kinase activity;GO:0004707~MAP kinase activity;GO:0005524~ATP binding;GO:0005622~intracellular;GO:0005634~nucleus;GO:0005737~cytoplasm;GO:0005829~cytosol;GO:0005874~microtubule;GO:0006468~protein phosphorylation;GO:0006972~hyperosmotic response;GO:0007112~male meiosis cytokinesis;GO:0009409~response to cold;…	-
ssps239	Saspl_014440.T1	DDX5, DBP2	ATP-dependent RNA helicase DDX5/DBP2	564	29760.VIT_06s0004g08160.t01 [L] COG0513 purine NTP-dependent helicase activity	GO:0000390~spliceosomal complex disassembly;GO:0002183~cytoplasmic translational initiation;GO:0003676~nucleic acid binding;GO:0003743~translation initiation factor activity;GO:0004004~ATP-dependent RNA helicase activity;GO:0004386~helicase activity;GO:0005524~ATP binding;GO:0005634~nucleus;GO:0005737~cytoplasm;GO:0005829~cytosol;GO:0006413~translational initiation;GO:0033592~RNA strand annealing…	K12823
ssps241	Saspl_014507.T1	-	-	469	4081.Solyc01g097160.2.1 [S] COG3380 fad dependent oxidoreductase	GO:0009507~chloroplast;	-
ssps242	Saspl_014508.T1	SIAT8D	alpha-N-acetyl-neuraminate alpha-2,8-sialyltransferase (sialyltransferase 8D)	496	4081.Solyc02g094500.2.1 [S] ENOG410XT8P ST3 beta-galactoside alpha-2,3-sialyltransferase	GO:0000139~Golgi membrane;GO:0001574~ganglioside biosynthetic process;GO:0003828~alpha-N-acetylneuraminate alpha-2,8-sialyltransferase activity;GO:0005768~endosome;GO:0005802~trans-Golgi network;GO:0006464~cellular protein modification process;GO:0006486~protein glycosylation;GO:0006488~dolichol-linked oligosaccharide biosynthetic process;GO:0006491~N-glycan processing;GO:0007020~microtubule nucl…	K06614
ssps245	Saspl_014610.T1	-	-	211	4081.Solyc11g066350.1.1 [S] ENOG410YNQ1 NA	GO:0000775~chromosome, centromeric region;GO:0005634~nucleus;GO:0045132~meiotic chromosome segregation;	-
ssps246	Saspl_014660.T1	-	-	141	4081.Solyc11g068760.1.1 [S] ENOG410YYVU NA	GO:0016853~isomerase activity;	-
ssps247	Saspl_014759.T1	-	-	308	4113.PGSC0003DMT400053693 [T] COG0515 Serine Threonine protein kinase	GO:0004674~protein serine/threonine kinase activity;GO:0005524~ATP binding;GO:0005886~plasma membrane;GO:0009506~plasmodesma;GO:0016020~membrane;GO:0016021~integral component of membrane;	-
ssps248	Saspl_014771.T1	-	-	798	3847.GLYMA13G02601.1 [S] ENOG410XP9E Oxysterol-binding protein	GO:0006869~lipid transport;GO:0008289~lipid binding;	-
ssps249	Saspl_031366.T1	RP-L4e, RPL4	large subunit ribosomal protein L4e	406	4113.PGSC0003DMT400028707 [J] COG0088 One of the primary rRNA binding proteins, this protein initially binds near the 5'-end of the 23S rRNA. It is important during the early stages of 50S assembly. It makes multiple contacts with different domains of the 23S rRNA in the assembled 50S subunit and ribosome (By similarity)	GO:0003735~structural constituent of ribosome;GO:0005618~cell wall;GO:0005634~nucleus;GO:0005730~nucleolus;GO:0005737~cytoplasm;GO:0005773~vacuole;GO:0005774~vacuolar membrane;GO:0005829~cytosol;GO:0005840~ribosome;GO:0005886~plasma membrane;GO:0005925~focal adhesion;GO:0006412~translation;GO:0009506~plasmodesma;GO:0009507~chloroplast;GO:0009735~response to cytokinin;GO:0016020~membrane;GO:002262…	K02930
ssps252	Saspl_007854.T1	-	-	439	3694.POPTR_0007s12260.1 [S] ENOG4111FM2 PQ loop repeat	-	-
ssps253	Saspl_007931.T1	ANP32B	acidic leucine-rich nuclear phosphoprotein 32 family member B	519	29760.VIT_04s0023g01540.t01 [S] ENOG4111HZT Acidic leucine-rich nuclear phosphoprotein 32 family member	-	K18647
ssps256	Saspl_012625.T1	-	-	376	4081.Solyc06g071410.2.1 [T] COG0515 Serine Threonine protein kinase	GO:0000082~G1/S transition of mitotic cell cycle;GO:0000165~MAPK cascade;GO:0000186~activation of MAPKK activity;GO:0000187~activation of MAPK activity;GO:0000278~mitotic cell cycle;GO:0000307~cyclin-dependent protein kinase holoenzyme complex;GO:0000785~chromatin;GO:0002088~lens development in camera-type eye;GO:0002229~defense response to oomycetes;GO:0004672~protein kinase activity;GO:0004674~…	-
ssps257	Saspl_012690.T1	-	-	184	-	-	-
ssps259	Saspl_012961.T1	MRS2, MFM1	magnesium transporter	394	29760.VIT_05s0020g04720.t01 [U] ENOG410XNNZ Magnesium transporter	GO:0005789~endoplasmic reticulum membrane;GO:0015095~magnesium ion transmembrane transporter activity;GO:0015693~magnesium ion transport;GO:0016020~membrane;GO:0016021~integral component of membrane;	K16075
ssps260	Saspl_013025.T1	-	-	503	29760.VIT_14s0060g00460.t01 [T] COG0515 Serine Threonine protein kinase	GO:0001653~peptide receptor activity;GO:0004672~protein kinase activity;GO:0004674~protein serine/threonine kinase activity;GO:0004675~transmembrane receptor protein serine/threonine kinase activity;GO:0005524~ATP binding;GO:0005886~plasma membrane;GO:0007178~transmembrane receptor protein serine/threonine kinase signaling pathway;GO:0009506~plasmodesma;GO:0009755~hormone-mediated signaling pathw…	-
ssps261	Saspl_013104.T1	-	-	2233	29760.VIT_14s0083g00750.t01 [S] ENOG410XSZS furry homolog (Drosophila)	GO:0005886~plasma membrane;GO:0006487~protein N-linked glycosylation;	-
ssps262	Saspl_032515.T1	E1.2.1.3	aldehyde dehydrogenase (NAD+)	426	4641.GSMUA_Achr10P09870_001 [C] COG1012 Dehydrogenase	GO:0000302~response to reactive oxygen species;GO:0004028~3-chloroallyl aldehyde dehydrogenase activity;GO:0004029~aldehyde dehydrogenase (NAD) activity;GO:0004030~aldehyde dehydrogenase [NAD(P)+] activity;GO:0005634~nucleus;GO:0005773~vacuole;GO:0005783~endoplasmic reticulum;GO:0005794~Golgi apparatus;GO:0005829~cytosol;GO:0006081~cellular aldehyde metabolic process;GO:0009269~response to desicc…	K00128
ssps263	Saspl_032623.T1	MAK16	protein MAK16	306	29760.VIT_17s0000g09220.t01 [S] COG5129 MAK16 homolog (S. cerevisiae)	GO:0005634~nucleus;GO:0005730~nucleolus;GO:0005829~cytosol;GO:0007049~cell cycle;GO:0007275~multicellular organismal development;GO:0042254~ribosome biogenesis;	K14831
ssps264	Saspl_032653.T1	ICT1	peptidyl-tRNA hydrolase ICT1	234	29760.VIT_02s0241g00090.t01 [J] COG1186 Peptide chain release factor 2 directs the termination of translation in response to the peptide chain termination codons UGA and UAA (By similarity)	GO:0003747~translation release factor activity;	K15033
ssps265	Saspl_032653.T1	ICT1	peptidyl-tRNA hydrolase ICT1	234	29760.VIT_02s0241g00090.t01 [J] COG1186 Peptide chain release factor 2 directs the termination of translation in response to the peptide chain termination codons UGA and UAA (By similarity)	GO:0003747~translation release factor activity;	K15033
ssps266	Saspl_032694.T1	KDM5, JARID1	histone demethylase JARID1	2107	4081.Solyc08g081000.2.1 [S] ENOG410XR9J lysine (K)-specific demethylase	GO:0000278~mitotic cell cycle;GO:0000976~transcription regulatory region sequence-specific DNA binding;GO:0003677~DNA binding;GO:0003700~transcription factor activity, sequence-specific DNA binding;GO:0005634~nucleus;GO:0005654~nucleoplasm;GO:0006351~transcription, DNA-templated;GO:0006355~regulation of transcription, DNA-templated;GO:0006396~RNA processing;GO:0008168~methyltransferase activity;G…	K11446
ssps267	Saspl_051323.T1	DNM	dynamin GTPase	1262	4081.Solyc11g039650.1.1 [S] COG0699 Dynamin family	GO:0000139~Golgi membrane;GO:0003924~GTPase activity;GO:0005524~ATP binding;GO:0005525~GTP binding;GO:0005622~intracellular;GO:0005634~nucleus;GO:0005654~nucleoplasm;GO:0005737~cytoplasm;GO:0005773~vacuole;GO:0005774~vacuolar membrane;GO:0005794~Golgi apparatus;GO:0005829~cytosol;GO:0005874~microtubule;GO:0005886~plasma membrane;GO:0006281~DNA repair;GO:0006307~DNA dealkylation involved in DNA re…	K01528
ssps268	Saspl_011983.T1	-	-	117	3847.GLYMA18G44120.1 [S] ENOG4111GT4 Pfam:DUF567	-	-
ssps269	Saspl_039069.T1	-	-	551	29760.VIT_00s0556g00010.t01 [T] COG5411 inositol	GO:0004439~phosphatidylinositol-4,5-bisphosphate 5-phosphatase activity;GO:0005622~intracellular;GO:0005634~nucleus;GO:0005886~plasma membrane;GO:0009737~response to abscisic acid;GO:0009738~abscisic acid-activated signaling pathway;GO:0009827~plant-type cell wall modification;GO:0009860~pollen tube growth;GO:0009932~cell tip growth;GO:0010051~xylem and phloem pattern formation;GO:0010053~root ep…	-
ssps271	Saspl_012124.T1	ARR-B	two-component response regulator ARR-B family	697	4081.Solyc04g008050.2.1 [K] COG5641 Transcription factor	GO:0000156~phosphorelay response regulator activity;GO:0000160~phosphorelay signal transduction system;GO:0003677~DNA binding;GO:0003682~chromatin binding;GO:0003700~transcription factor activity, sequence-specific DNA binding;GO:0005622~intracellular;GO:0005634~nucleus;GO:0006351~transcription, DNA-templated;GO:0009723~response to ethylene;GO:0009735~response to cytokinin;GO:0009736~cytokinin-ac…	K14491
ssps273	Saspl_012205.T1	-	-	581	3847.GLYMA11G11070.1 [S] ENOG410XT6C NA	GO:0004842~ubiquitin-protein transferase activity;GO:0016874~ligase activity;	-
ssps275	Saspl_012335.T1	-	-	544	3847.GLYMA01G03130.1 [S] COG4886 leucine Rich Repeat	GO:0004674~protein serine/threonine kinase activity;GO:0009555~pollen development;GO:0046777~protein autophosphorylation;GO:0055046~microgametogenesis;	-
ssps276	Saspl_012408.T1	-	-	242	3694.POPTR_0005s02580.1 [S] ENOG4111R2E Rubber elongation factor	GO:0003746~translation elongation factor activity;GO:0005773~vacuole;GO:0005811~lipid particle;GO:0009062~fatty acid catabolic process;GO:0019915~lipid storage;	-
ssps277	Saspl_010888.T1	-	-	246	4081.Solyc05g012000.2.1 [S] ENOG410Y9VR universal stress protein	GO:0006950~response to stress;GO:0032040~small-subunit processome;	-
ssps278	Saspl_010940.T1	-	-	350	4113.PGSC0003DMT400056841 [S] ENOG4110YKK Hemimethylated DNA-binding protein YccV like	GO:0003677~DNA binding;	-
ssps280	Saspl_011247.T1	-	-	807	29760.VIT_16s0098g01130.t01 [S] ENOG410YFGR NA	GO:0005829~cytosol;	-
ssps281	Saspl_011339.T1	-	-	449	4081.Solyc01g010000.2.1 [S] ENOG410ZR0Z ACT domain	GO:0005634~nucleus;GO:0008152~metabolic process;GO:0009506~plasmodesma;GO:0016597~amino acid binding;	-
ssps282	Saspl_011351.T1	-	-	285	29760.VIT_01s0244g00110.t01 [S] ENOG4111GNU NA	GO:0015995~chlorophyll biosynthetic process;	-
ssps283	Saspl_018403.T1	ATPeV1D, ATP6M	V-type H+-transporting ATPase subunit D	326	3694.POPTR_0001s33930.1 [C] COG1394 Produces ATP from ADP in the presence of a proton gradient across the membrane (By similarity)	GO:0000325~plant-type vacuole;GO:0000329~fungal-type vacuole membrane;GO:0005773~vacuole;GO:0005774~vacuolar membrane;GO:0005794~Golgi apparatus;GO:0005829~cytosol;GO:0005886~plasma membrane;GO:0006007~glucose catabolic process;GO:0006623~protein targeting to vacuole;GO:0006816~calcium ion transport;GO:0007030~Golgi organization;GO:0007033~vacuole organization;GO:0007035~vacuolar acidification;GO…	K02149
ssps289	Saspl_022117.T1	-	-	96	3847.GLYMA13G28430.1 [S] ENOG410XP4W ddb1 and cul4 associated factor 11	-	-
ssps295	Saspl_022277.T1	-	-	199	4533.OB05G27850.1 [K] ENOG410YZZH Transcription factor	GO:0003700~transcription factor activity, sequence-specific DNA binding;GO:0043565~sequence-specific DNA binding;	-
ssps297	Saspl_005970.T1	EAF	ELL-associated factor	327	4113.PGSC0003DMT400078623 [K] ENOG4111KQJ ELL associated factor	GO:0006355~regulation of transcription, DNA-templated;GO:0032783~ELL-EAF complex;	K15186
ssps300	Saspl_006007.T1	-	-	583	-	-	-
ssps306	Saspl_006348.T1	-	-	406	4081.Solyc03g071750.2.1 [T] ENOG410XRT8 3phosphoinositidedependent protein kinase	GO:0000287~magnesium ion binding;GO:0001707~mesoderm formation;GO:0001843~neural tube closure;GO:0002223~stimulatory C-type lectin receptor signaling pathway;GO:0003323~type B pancreatic cell development;GO:0004672~protein kinase activity;GO:0004674~protein serine/threonine kinase activity;GO:0004676~3-phosphoinositide-dependent protein kinase activity;GO:0004691~cAMP-dependent protein kinase act…	-
ssps307	Saspl_006355.T1	INTS9	integrator complex subunit 9	614	4081.Solyc03g097460.2.1 [S] ENOG410XYHN integrator complex subunit	GO:0016180~snRNA processing;GO:0032039~integrator complex;	K13146
ssps310	Saspl_006732.T1	-	-	446	29760.VIT_19s0085g01110.t01 [O] ENOG410XNV7 aspartic	GO:0004190~aspartic-type endopeptidase activity;GO:0005975~carbohydrate metabolic process;GO:0009507~chloroplast;GO:0010019~chloroplast-nucleus signaling pathway;	-
ssps311	Saspl_016554.T1	EIF3G	translation initiation factor 3 subunit G	622	3694.POPTR_0008s06040.1 [J] ENOG410Y3CW Component of the eukaryotic translation initiation factor 3 (eIF-3) complex	GO:0000166~nucleotide binding;GO:0001731~formation of translation preinitiation complex;GO:0003743~translation initiation factor activity;GO:0005634~nucleus;GO:0005737~cytoplasm;GO:0005829~cytosol;GO:0005852~eukaryotic translation initiation factor 3 complex;GO:0006412~translation;GO:0006413~translational initiation;GO:0006446~regulation of translational initiation;GO:0008270~zinc ion binding;GO:…	K03248
ssps312	Saspl_016606.T1	ACAA1	acetyl-CoA acyltransferase 1	470	4113.PGSC0003DMT400076175 [I] COG0183 acetyl-coa acetyltransferase	GO:0000038~very long-chain fatty acid metabolic process;GO:0003729~mRNA binding;GO:0003988~acetyl-CoA C-acyltransferase activity;GO:0005730~nucleolus;GO:0005739~mitochondrion;GO:0005758~mitochondrial intermembrane space;GO:0005773~vacuole;GO:0005774~vacuolar membrane;GO:0005777~peroxisome;GO:0005782~peroxisomal matrix;GO:0006635~fatty acid beta-oxidation;GO:0008206~bile acid metabolic process;GO:…	K07513
ssps313	Saspl_016756.T1	-	-	132	4081.Solyc09g092260.2.1 [O] COG0484 ATP binding to DnaK triggers the release of the substrate protein, thus completing the reaction cycle. Several rounds of ATP-dependent interactions between DnaJ, DnaK and GrpE are required for fully efficient folding. Also involved, together with DnaK and GrpE, in the DNA replication of plasmids through activation of initiation proteins (By similarity)	GO:0005634~nucleus;GO:0005737~cytoplasm;GO:0009507~chloroplast;GO:0010322~regulation of isopentenyl diphosphate biosynthetic process, methylerythritol 4-phosphate pathway;GO:0061077~chaperone-mediated protein folding;GO:1902395~regulation of 1-deoxy-D-xylulose-5-phosphate synthase activity;	-
ssps316	Saspl_024095.T1	-	-	655	4113.PGSC0003DMT400066159 [U] ENOG41105IF calcium ion binding	GO:0000139~Golgi membrane;GO:0005509~calcium ion binding;GO:0005768~endosome;GO:0005770~late endosome;GO:0005773~vacuole;GO:0005783~endoplasmic reticulum;GO:0005794~Golgi apparatus;GO:0005802~trans-Golgi network;GO:0005886~plasma membrane;GO:0006623~protein targeting to vacuole;GO:0006896~Golgi to vacuole transport;GO:0007034~vacuolar transport;GO:0009940~amino-terminal vacuolar sorting propeptid…	-
ssps317	Saspl_024292.T1	K09955	uncharacterized protein	729	3694.POPTR_0001s05560.1 [S] COG3533 Secreted protein	GO:0003824~catalytic activity;GO:0046373~L-arabinose metabolic process;GO:0046556~alpha-L-arabinofuranosidase activity;	K09955
ssps319	Saspl_024304.T1	-	-	124	-	-	-
ssps320	Saspl_003652.T1	NRT, narK, nrtP, nasA	MFS transporter, NNP family, nitrate/nitrite transporter	527	3694.POPTR_0143s00200.1 [P] COG2223 Transporter	GO:0005886~plasma membrane;GO:0010167~response to nitrate;GO:0015112~nitrate transmembrane transporter activity;GO:0015706~nitrate transport;GO:0016020~membrane;GO:0016021~integral component of membrane;GO:0042128~nitrate assimilation;GO:0048527~lateral root development;GO:0055085~transmembrane transport;GO:0071249~cellular response to nitrate;	K02575
ssps323	Saspl_033677.T1	-	-	158	-	-	-
ssps326	Saspl_025940.T1	-	-	267	3694.POPTR_0010s18970.1 [L] COG1525 nuclease	GO:0003676~nucleic acid binding;GO:0004518~nuclease activity;GO:0004519~endonuclease activity;GO:0004520~endodeoxyribonuclease activity;GO:0004521~endoribonuclease activity;GO:0005886~plasma membrane;GO:0006308~DNA catabolic process;GO:0006401~RNA catabolic process;GO:0046872~metal ion binding;GO:0090305~nucleic acid phosphodiester bond hydrolysis;GO:0090502~RNA phosphodiester bond hydrolysis, en…	-
ssps327	Saspl_025956.T1	-	-	271	4641.GSMUA_Achr11P23630_001 [S] ENOG4111ZUZ isomerase	GO:0009718~anthocyanin-containing compound biosynthetic process;GO:0009744~response to sucrose;GO:0009813~flavonoid biosynthetic process;GO:0010224~response to UV-B;GO:0045430~chalcone isomerase activity;GO:0080167~response to karrikin;	-
ssps332	Saspl_009799.T1	-	-	118	4081.Solyc04g079080.2.1 [S] ENOG410YVNY Calcium-Binding Protein	GO:0005509~calcium ion binding;	-
ssps333	Saspl_009804.T1	-	-	961	4081.Solyc04g079140.2.1 [S] ENOG4111184 transmembrane protein 53	GO:0003677~DNA binding;GO:0003824~catalytic activity;GO:0005634~nucleus;GO:0006351~transcription, DNA-templated;GO:0006355~regulation of transcription, DNA-templated;GO:0050662~coenzyme binding;	-
ssps335	Saspl_020161.T1	E3.2.1.58	glucan 1,3-beta-glucosidase	505	29760.VIT_00s0357g00080.t01 [G] COG2730 Glycoside hydrolase Family 5	GO:0000272~polysaccharide catabolic process;GO:0000935~barrier septum;GO:0004338~glucan exo-1,3-beta-glucosidase activity;GO:0004553~hydrolase activity, hydrolyzing O-glycosyl compounds;GO:0005576~extracellular region;GO:0005975~carbohydrate metabolic process;GO:0007015~actin filament organization;GO:0046557~glucan endo-1,6-beta-glucosidase activity;GO:0046872~metal ion binding;GO:0071555~cell wa…	K01210
ssps340	Saspl_020502.T1	-	-	296	3694.POPTR_0002s18940.1 [O] COG0484 ATP binding to DnaK triggers the release of the substrate protein, thus completing the reaction cycle. Several rounds of ATP-dependent interactions between DnaJ, DnaK and GrpE are required for fully efficient folding. Also involved, together with DnaK and GrpE, in the DNA replication of plasmids through activation of initiation proteins (By similarity)	-	-
ssps341	Saspl_020506.T1	PTC2_3	protein phosphatase 2C homolog 2/3	150	29760.VIT_07s0005g02110.t01 [T] COG0631 Phosphatase	GO:0004722~protein serine/threonine phosphatase activity;GO:0006470~protein dephosphorylation;GO:0010200~response to chitin;GO:0046872~metal ion binding;	K14803
ssps342	Saspl_008265.T1	TAT	tyrosine aminotransferase	72	29760.VIT_12s0028g03240.t01 [E] COG0436 aminotransferase	GO:0004838~L-tyrosine:2-oxoglutarate aminotransferase activity;GO:0005829~cytosol;GO:0006520~cellular amino acid metabolic process;GO:0006559~L-phenylalanine catabolic process;GO:0008483~transaminase activity;GO:0009058~biosynthetic process;GO:0009611~response to wounding;GO:0009753~response to jasmonic acid;GO:0010189~vitamin E biosynthetic process;GO:0030170~pyridoxal phosphate binding;GO:00801…	K00815
ssps345	Saspl_008515.T1	psaH	photosystem I subunit VI	143	3694.POPTR_0003s05110.1 [S] ENOG4112D30 Photosystem I reaction center subunit	GO:0009507~chloroplast;GO:0009534~chloroplast thylakoid;GO:0009535~chloroplast thylakoid membrane;GO:0009538~photosystem I reaction center;GO:0009579~thylakoid;GO:0009735~response to cytokinin;GO:0010287~plastoglobule;GO:0015979~photosynthesis;GO:0016020~membrane;GO:0016021~integral component of membrane;	K02695
ssps346	Saspl_008611.T1	-	-	1448	3694.POPTR_0012s14890.1 [S] ENOG410XPQI nck-associated protein	GO:0000278~mitotic cell cycle;GO:0003002~regionalization;GO:0005634~nucleus;GO:0005789~endoplasmic reticulum membrane;GO:0007015~actin filament organization;GO:0007155~cell adhesion;GO:0009825~multidimensional cell growth;GO:0010014~meristem initiation;GO:0010090~trichome morphogenesis;GO:0031209~SCAR complex;GO:0045010~actin nucleation;GO:0045595~regulation of cell differentiation;GO:0045893~pos…	-
ssps349	Saspl_039421.T1	-	-	326	39947.LOC_Os07g44890.1 [I] COG0657 alpha beta hydrolase fold-3 domain protein	GO:0009860~pollen tube growth;GO:0016787~hydrolase activity;GO:0052689~carboxylic ester hydrolase activity;	-
ssps350	Saspl_039447.T1	DERL2_3	Derlin-2/3	197	3847.GLYMA06G47560.1 [S] COG5291 Derlin 1	GO:0005789~endoplasmic reticulum membrane;GO:0016021~integral component of membrane;	K13989
ssps351	Saspl_013796.T1	-	-	322	3847.GLYMA02G09350.1 [M] COG0774 involved in the biosynthesis of lipid A, a phosphorylated glycolipid that anchors the lipopolysaccharide to the outer membrane of the cell (By similarity)	GO:0005739~mitochondrion;GO:0008759~UDP-3-O-[3-hydroxymyristoyl] N-acetylglucosamine deacetylase activity;GO:0009245~lipid A biosynthetic process;GO:2001289~lipid X metabolic process;	-
ssps352	Saspl_013882.T1	DWARF27	beta-carotene isomerase	262	3702.AT1G64680.1 [S] ENOG410XQY4 NA	GO:0009507~chloroplast;GO:0009534~chloroplast thylakoid;GO:0009536~plastid;GO:0009941~chloroplast envelope;GO:0010223~secondary shoot formation;GO:0016556~mRNA modification;GO:0016853~isomerase activity;GO:0046872~metal ion binding;GO:1901601~strigolactone biosynthetic process;	K17911
ssps353	Saspl_014009.T1	-	-	519	4641.GSMUA_Achr6P24860_001 [S] ENOG410YI1U FRIGIDA like	-	-
ssps354	Saspl_014033.T1	-	-	233	29760.VIT_19s0015g00520.t01 [S] ENOG4111UMD protein transport	GO:0009507~chloroplast;GO:0009535~chloroplast thylakoid membrane;GO:0009579~thylakoid;GO:0009706~chloroplast inner membrane;GO:0015031~protein transport;GO:0016021~integral component of membrane;	-
ssps355	Saspl_014042.T1	-	-	111	4081.Solyc07g065640.2.1 [S] ENOG410Y7RT NOI protein	-	-
ssps356	Saspl_014158.T1	CEP, CYSEP	KDEL-tailed cysteine endopeptidase	335	4538.ORGLA01G0350300.1 [O] COG4870 cathepsin	GO:0000325~plant-type vacuole;GO:0004197~cysteine-type endopeptidase activity;GO:0005615~extracellular space;GO:0005764~lysosome;GO:0005783~endoplasmic reticulum;GO:0005788~endoplasmic reticulum lumen;GO:0007568~aging;GO:0008234~cysteine-type peptidase activity;GO:0009505~plant-type cell wall;GO:0009555~pollen development;GO:0009626~plant-type hypersensitive response;GO:0009733~response to auxin;…	K16292
ssps360	Saspl_011507.T1	E3.1.3.16	protein phosphatase	895	3694.POPTR_0014s13150.1 [T] COG0639 serine threonine-protein phosphatase	GO:0004721~phosphoprotein phosphatase activity;GO:0005634~nucleus;GO:0005829~cytosol;GO:0005886~plasma membrane;GO:0009742~brassinosteroid mediated signaling pathway;GO:0046872~metal ion binding;	K01090
ssps362	Saspl_011591.T1	-	-	384	3694.POPTR_0002s25880.1 [S] ENOG410YV57 GTPase activating protein (SH3 domain) binding protein	GO:0000166~nucleotide binding;GO:0003676~nucleic acid binding;GO:0005622~intracellular;GO:0006810~transport;	-
ssps363	Saspl_011718.T1	-	-	288	4081.Solyc10g050750.1.1 [S] ENOG410XQKD pectinacetylesterase	GO:0005576~extracellular region;GO:0005618~cell wall;GO:0005829~cytosol;GO:0005886~plasma membrane;GO:0008152~metabolic process;GO:0009505~plant-type cell wall;GO:0009506~plasmodesma;GO:0016020~membrane;GO:0016787~hydrolase activity;GO:0052793~pectin acetylesterase activity;GO:0071555~cell wall organization;	-
ssps365	Saspl_011774.T1	TM9SF2_4	transmembrane 9 superfamily member 2/4	639	3847.GLYMA07G01240.1 [S] ENOG410XPIW transmembrane 9 superfamily	GO:0000139~Golgi membrane;GO:0005634~nucleus;GO:0005737~cytoplasm;GO:0005768~endosome;GO:0005774~vacuolar membrane;GO:0005794~Golgi apparatus;GO:0005802~trans-Golgi network;GO:0006811~ion transport;GO:0006878~cellular copper ion homeostasis;GO:0006882~cellular zinc ion homeostasis;GO:0009505~plant-type cell wall;GO:0010008~endosome membrane;GO:0016021~integral component of membrane;	K17086
ssps366	Saspl_011775.T1	ACE, HTH	fatty acid omega-hydroxy dehydrogenase	1377	4113.PGSC0003DMT400006646 [E] COG2303 oxidoreductase	GO:0000139~Golgi membrane;GO:0003924~GTPase activity;GO:0005525~GTP binding;GO:0005737~cytoplasm;GO:0005774~vacuolar membrane;GO:0005783~endoplasmic reticulum;GO:0005789~endoplasmic reticulum membrane;GO:0005886~plasma membrane;GO:0006888~ER to Golgi vesicle-mediated transport;GO:0009832~plant-type cell wall biogenesis;GO:0009932~cell tip growth;GO:0010053~root epidermal cell differentiation;GO:0…	K15403
ssps367	Saspl_011808.T1	RP-S7e, RPS7	small subunit ribosomal protein S7e	387	29760.VIT_13s0019g02240.t01 [J] ENOG410ZYKB ribosomal protein S7	GO:0003735~structural constituent of ribosome;GO:0005618~cell wall;GO:0005730~nucleolus;GO:0005829~cytosol;GO:0005840~ribosome;GO:0005886~plasma membrane;GO:0006412~translation;GO:0009506~plasmodesma;GO:0009507~chloroplast;GO:0016020~membrane;GO:0022626~cytosolic ribosome;GO:0022627~cytosolic small ribosomal subunit;	K02993
ssps369	Saspl_011878.T1	-	-	251	4113.PGSC0003DMT400018457 [S] COG5048 Zinc finger protein	GO:0003676~nucleic acid binding;GO:0003700~transcription factor activity, sequence-specific DNA binding;GO:0005634~nucleus;GO:0006351~transcription, DNA-templated;GO:0006355~regulation of transcription, DNA-templated;GO:0010200~response to chitin;GO:0046872~metal ion binding;GO:0071289~cellular response to nickel ion;GO:2000280~regulation of root development;	-
ssps371	Saspl_001333.T1	-	-	367	4081.Solyc02g092460.2.1 [BK] COG5076 bromodomain	GO:0003712~transcription cofactor activity;GO:0004402~histone acetyltransferase activity;GO:0005516~calmodulin binding;GO:0005634~nucleus;GO:0005737~cytoplasm;GO:0005774~vacuolar membrane;GO:0006355~regulation of transcription, DNA-templated;GO:0008270~zinc ion binding;GO:0009409~response to cold;GO:0009553~embryo sac development;GO:0009555~pollen development;GO:0009611~response to wounding;GO:00…	-
ssps372	Saspl_001499.T1	-	-	505	4113.PGSC0003DMT400096849 [S] ENOG410Z7Z7 Pentatricopeptide repeat-containing protein	GO:0005739~mitochondrion;GO:0016554~cytidine to uridine editing;	-
ssps375	Saspl_001856.T1	-	-	220	-	-	-
ssps376	Saspl_001897.T1	glyA, SHMT	glycine hydroxymethyltransferase	523	3694.POPTR_0002s10990.1 [E] COG0112 Catalyzes the reversible interconversion of serine and glycine with tetrahydrofolate (THF) serving as the one-carbon carrier. This reaction serves as the major source of one-carbon groups required for the biosynthesis of purines, thymidylate, methionine, and other important biomolecules. Also exhibits THF- independent aldolase activity toward beta-hydroxyamino …	GO:0004372~glycine hydroxymethyltransferase activity;GO:0005634~nucleus;GO:0005739~mitochondrion;GO:0005759~mitochondrial matrix;GO:0005829~cytosol;GO:0005886~plasma membrane;GO:0006544~glycine metabolic process;GO:0006563~L-serine metabolic process;GO:0007623~circadian rhythm;GO:0008168~methyltransferase activity;GO:0008266~poly(U) RNA binding;GO:0009409~response to cold;GO:0009416~response to l…	K00600
ssps379	Saspl_002294.T1	-	-	836	29760.VIT_15s0046g01750.t01 [S] ENOG410ZJDT NA	GO:0005768~endosome;GO:0005794~Golgi apparatus;GO:0007030~Golgi organization;	-
ssps382	Saspl_038467.T1	-	-	132	4081.Solyc05g049940.2.1 [S] ENOG410ZEMR NA	-	-
ssps384	Saspl_000569.T1	SLC23A1_2, SVCT1_2	solute carrier family 23 (nucleobase transporter), member 1/2	492	4081.Solyc07g049320.2.1 [F] COG2233 permease	GO:0005215~transporter activity;GO:0005618~cell wall;GO:0005773~vacuole;GO:0005783~endoplasmic reticulum;GO:0005886~plasma membrane;GO:0009506~plasmodesma;GO:0016020~membrane;GO:0016021~integral component of membrane;GO:0055085~transmembrane transport;	K14611
ssps386	Saspl_010515.T1	-	-	430	29760.VIT_10s0116g00790.t01 [J] COG0564 pseudouridine synthase activity	GO:0001522~pseudouridine synthesis;GO:0003723~RNA binding;GO:0009507~chloroplast;GO:0009982~pseudouridine synthase activity;	-
ssps392	Saspl_017089.T1	GAUT	alpha-1,4-galacturonosyltransferase	439	4113.PGSC0003DMT400063865 [G] ENOG41116J5 Galacturonosyltransferase	GO:0000139~Golgi membrane;GO:0005768~endosome;GO:0005774~vacuolar membrane;GO:0005794~Golgi apparatus;GO:0005802~trans-Golgi network;GO:0016021~integral component of membrane;GO:0045489~pectin biosynthetic process;GO:0047262~polygalacturonate 4-alpha-galacturonosyltransferase activity;GO:0071555~cell wall organization;	K13648
ssps397	Saspl_023495.T1	-	-	506	3711.Bra040972.1-P [T] COG0515 Serine Threonine protein kinase	GO:0001653~peptide receptor activity;GO:0002237~response to molecule of bacterial origin;GO:0004672~protein kinase activity;GO:0004674~protein serine/threonine kinase activity;GO:0004675~transmembrane receptor protein serine/threonine kinase activity;GO:0005516~calmodulin binding;GO:0005524~ATP binding;GO:0005886~plasma membrane;GO:0007178~transmembrane receptor protein serine/threonine kinase si…	-
ssps398	Saspl_023594.T1	PDS5	sister chromatid cohesion protein PDS5	2355	4081.Solyc11g012770.1.1 [S] ENOG410XQW7 PDS5, regulator of cohesion maintenance, homolog	GO:0005634~nucleus;GO:0005739~mitochondrion;GO:0005829~cytosol;GO:0007067~mitotic nuclear division;GO:0009507~chloroplast;	K11267
ssps400	Saspl_023722.T1	-	-	190	-	-	-
ssps402	Saspl_051682.T1	-	-	342	29760.VIT_03s0038g01940.t01 [S] ENOG410XNR8 NIPA-like domain containing	GO:0005769~early endosome;GO:0005886~plasma membrane;GO:0015095~magnesium ion transmembrane transporter activity;GO:0015693~magnesium ion transport;GO:0016021~integral component of membrane;	-
ssps403	Saspl_014959.T1	-	-	462	29760.VIT_02s0154g00410.t01 [S] ENOG410Y9G4 NA	-	-
ssps406	Saspl_015200.T1	-	-	410	29760.VIT_07s0031g00490.t01 [S] ENOG410ZQG3 PI-PLC X domain-containing protein	GO:0005886~plasma membrane;GO:0006629~lipid metabolic process;GO:0008081~phosphoric diester hydrolase activity;GO:0046658~anchored component of plasma membrane;	-
ssps408	Saspl_015231.T1	DHRS4	dehydrogenase/reductase SDR family member 4	260	3847.GLYMA17G01300.1 [S] COG1028 Dehydrogenase reductase	GO:0001758~retinal dehydrogenase activity;GO:0004090~carbonyl reductase (NADPH) activity;GO:0005739~mitochondrion;GO:0005777~peroxisome;GO:0006631~fatty acid metabolic process;GO:0016491~oxidoreductase activity;GO:0042574~retinal metabolic process;GO:0048767~root hair elongation;GO:0080024~indolebutyric acid metabolic process;GO:0080026~response to indolebutyric acid;	K11147
ssps409	Saspl_015282.T1	-	-	385	4081.Solyc12g010700.1.1 [S] ENOG410YG52 positive regulation of collateral sprouting	-	-
ssps412	Saspl_015426.T1	ERO1L	ERO1-like protein alpha	557	4558.Sb03g009470.1 [OU] COG5061 S. cerevisiae	GO:0003756~protein disulfide isomerase activity;GO:0005783~endoplasmic reticulum;GO:0005789~endoplasmic reticulum membrane;GO:0015035~protein disulfide oxidoreductase activity;GO:0016671~oxidoreductase activity, acting on a sulfur group of donors, disulfide as acceptor;GO:0019471~4-hydroxyproline metabolic process;GO:0022417~protein maturation by protein folding;GO:0030198~extracellular matrix or…	K10950
ssps413	Saspl_015450.T1	-	-	236	29760.VIT_07s0031g01350.t01 [S] ENOG410YKCA NA	GO:0000911~cytokinesis by cell plate formation;GO:0006275~regulation of DNA replication;GO:0006346~methylation-dependent chromatin silencing;GO:0009909~regulation of flower development;GO:0009957~epidermal cell fate specification;GO:0010389~regulation of G2/M transition of mitotic cell cycle;GO:0031048~chromatin silencing by small RNA;GO:0051567~histone H3-K9 methylation;	-
ssps414	Saspl_017934.T1	CALS	callose synthase	1987	4081.Solyc07g056260.2.1 [S] ENOG410XQ8V synthase	GO:0000148~1,3-beta-D-glucan synthase complex;GO:0003843~1,3-beta-D-glucan synthase activity;GO:0005886~plasma membrane;GO:0006075~(1->3)-beta-D-glucan biosynthetic process;GO:0008360~regulation of cell shape;GO:0009504~cell plate;GO:0009506~plasmodesma;GO:0016021~integral component of membrane;GO:0071555~cell wall organization;	K11000
ssps415	Saspl_017955.T1	TAF5	transcription initiation factor TFIID subunit 5	694	29760.VIT_04s0008g05780.t01 [K] ENOG410XPM5 TAF5-like RNA polymerase II, p300 CBP-associated factor (PCAF)-associated factor	GO:0000124~SAGA complex;GO:0000394~RNA splicing, via endonucleolytic cleavage and ligation;GO:0000991~transcription factor activity, core RNA polymerase II binding;GO:0003677~DNA binding;GO:0003682~chromatin binding;GO:0003700~transcription factor activity, sequence-specific DNA binding;GO:0003743~translation initiation factor activity;GO:0005634~nucleus;GO:0005654~nucleoplasm;GO:0005669~transcri…	K03130
ssps416	Saspl_018216.T1	POMP, UMP1	proteasome maturation protein	139	4081.Solyc02g089820.2.1 [O] ENOG410XUI5 Proteasome maturation protein	GO:0007049~cell cycle;GO:0051301~cell division;	K11599
ssps417	Saspl_018333.T1	-	-	350	29760.VIT_11s0016g04610.t01 [S] ENOG410YFP8 RNA recognition motif. (a.k.a. RRM, RBD, or RNP domain)	GO:0000166~nucleotide binding;GO:0003676~nucleic acid binding;	-
ssps418	Saspl_018344.T1	-	-	655	4081.Solyc12g006990.1.1 [U] ENOG41122WA ArfGAP with FG repeats	GO:0003924~GTPase activity;GO:0005096~GTPase activator activity;GO:0005525~GTP binding;GO:0005829~cytosol;GO:0006913~nucleocytoplasmic transport;GO:0009615~response to virus;GO:0046872~metal ion binding;	-
ssps419	Saspl_018375.T1	FBXL2_20	F-box and leucine-rich repeat protein 2/20	121	4081.Solyc04g078490.1.1 [S] ENOG410ZNMR ubiquitin-protein ligase activity	-	K10268
ssps420	Saspl_018961.T1	-	-	174	-	GO:0004857~enzyme inhibitor activity;GO:0030599~pectinesterase activity;	-
ssps421	Saspl_018989.T1	-	-	320	15368.BRADI3G53107.2 [S] ENOG410YQ2F NA	-	-
ssps422	Saspl_019005.T1	-	-	325	4113.PGSC0003DMT400043390 [O] ENOG410XRV1 UnCoupling Protein	GO:0006810~transport;GO:0016021~integral component of membrane;	-
ssps423	Saspl_019045.T1	-	-	340	29760.VIT_06s0004g07130.t01 [M] COG0451 Nad-dependent epimerase dehydratase	GO:0003824~catalytic activity;GO:0009718~anthocyanin-containing compound biosynthetic process;GO:0016621~cinnamoyl-CoA reductase activity;GO:0045552~dihydrokaempferol 4-reductase activity;GO:0050662~coenzyme binding;	-
ssps424	Saspl_039044.T1	-	-	563	4113.PGSC0003DMT400041659 [S] ENOG410XRRG negative regulation of Rho protein signal transduction	GO:0003714~transcription corepressor activity;GO:0005634~nucleus;GO:0005737~cytoplasm;GO:0006351~transcription, DNA-templated;GO:0006355~regulation of transcription, DNA-templated;	-
ssps425	Saspl_017651.T1	-	-	181	3847.GLYMA05G36750.2 [K] ENOG410XUB8 RNA polymerase II transcriptional coactivator	GO:0003677~DNA binding;GO:0003713~transcription coactivator activity;GO:0005634~nucleus;GO:0006351~transcription, DNA-templated;GO:0006355~regulation of transcription, DNA-templated;	-
ssps431	Saspl_009246.T1	-	-	642	3702.AT1G31770.1 [V] COG1131 (ABC) transporter	GO:0005524~ATP binding;GO:0005886~plasma membrane;GO:0006810~transport;GO:0009555~pollen development;GO:0009737~response to abscisic acid;GO:0010152~pollen maturation;GO:0010222~stem vascular tissue pattern formation;GO:0010584~pollen exine formation;GO:0010588~cotyledon vascular tissue pattern formation;GO:0016020~membrane;GO:0016021~integral component of membrane;GO:0016887~ATPase activity;GO:0…	-
ssps432	Saspl_009444.T1	-	-	747	29760.VIT_06s0009g03240.t01 [S] ENOG410XR4E rho GTPase activating protein	GO:0005096~GTPase activator activity;GO:0005886~plasma membrane;GO:0007165~signal transduction;GO:0009535~chloroplast thylakoid membrane;GO:0009860~pollen tube growth;GO:0016324~apical plasma membrane;GO:0017048~Rho GTPase binding;GO:0040008~regulation of growth;GO:0043547~positive regulation of GTPase activity;	-
ssps436	Saspl_035320.T1	OTU1, YOD1	ubiquitin thioesterase OTU1	228	4113.PGSC0003DMT400057485 [O] COG5539 otu domain-containing protein	GO:0004843~ubiquitin-specific protease activity;GO:0005829~cytosol;GO:0008233~peptidase activity;GO:0016579~protein deubiquitination;GO:0030433~ER-associated ubiquitin-dependent protein catabolic process;GO:0030587~sorocarp development;GO:0030968~endoplasmic reticulum unfolded protein response;GO:0035523~protein K29-linked deubiquitination;GO:0035871~protein K11-linked deubiquitination;GO:0046872…	K13719
ssps437	Saspl_035325.T1	-	-	440	4081.Solyc05g041220.1.1 [K] ENOG410YBZW Transcriptional regulator STERILE	GO:0003700~transcription factor activity, sequence-specific DNA binding;GO:0005634~nucleus;GO:0006351~transcription, DNA-templated;GO:0009554~megasporogenesis;GO:0009908~flower development;GO:0030154~cell differentiation;	-
ssps438	Saspl_035358.T1	-	-	75	-	-	-
ssps439	Saspl_035396.T1	CALM	calmodulin	160	3702.AT2G41110.2 [DTZ] COG5126 Calcium-binding protein	GO:0005509~calcium ion binding;GO:0005737~cytoplasm;GO:0005773~vacuole;GO:0005774~vacuolar membrane;GO:0005886~plasma membrane;GO:0009612~response to mechanical stimulus;GO:0019722~calcium-mediated signaling;GO:0048193~Golgi vesicle transport;	K02183
ssps440	Saspl_035448.T1	-	-	173	-	-	-
ssps443	Saspl_025692.T1	-	-	576	3711.Bra012543.1-P [S] ENOG410YBHK Nodulin-like	GO:0000741~karyogamy;GO:0006810~transport;GO:0009651~response to salt stress;GO:0010197~polar nucleus fusion;GO:0016021~integral component of membrane;	-
ssps444	Saspl_004270.T1	SRP54, ffh	signal recognition particle subunit SRP54	532	3847.GLYMA15G00930.1 [U] COG0541 Involved in targeting and insertion of nascent membrane proteins into the cytoplasmic membrane. Binds to the hydrophobic signal sequence of the ribosome-nascent chain (RNC) as it emerges from the ribosomes. The SRP-RNC complex is then targeted to the cytoplasmic membrane where it interacts with the SRP receptor FtsY	GO:0003924~GTPase activity;GO:0005525~GTP binding;GO:0005786~signal recognition particle, endoplasmic reticulum targeting;GO:0005829~cytosol;GO:0006614~SRP-dependent cotranslational protein targeting to membrane;GO:0008312~7S RNA binding;GO:0048500~signal recognition particle;	K03106
ssps450	Saspl_004611.T1	CALS	callose synthase	2087	4113.PGSC0003DMT400082011 [S] ENOG410XQ8V synthase	GO:0000148~1,3-beta-D-glucan synthase complex;GO:0003843~1,3-beta-D-glucan synthase activity;GO:0005886~plasma membrane;GO:0006075~(1->3)-beta-D-glucan biosynthetic process;GO:0008360~regulation of cell shape;GO:0009504~cell plate;GO:0009506~plasmodesma;GO:0009556~microsporogenesis;GO:0009846~pollen germination;GO:0009860~pollen tube growth;GO:0010208~pollen wall assembly;GO:0016021~integral comp…	K11000
ssps454	Saspl_005110.T1	-	-	466	3694.POPTR_0006s12520.1 [S] ENOG410YI7S NA	-	-
ssps455	Saspl_031496.T1	SEC31	protein transport protein SEC31	310	4081.Solyc01g088020.2.1 [U] ENOG410XQ1D Component of the coat protein complex II (COPII) which promotes the formation of transport vesicles from the endoplasmic reticulum (ER). The coat has two main functions, the physical deformation of the endoplasmic reticulum membrane into vesicles and the selection of cargo molecules	GO:0005783~endoplasmic reticulum;GO:0005794~Golgi apparatus;GO:0005829~cytosol;GO:0009506~plasmodesma;GO:0015031~protein transport;GO:0016020~membrane;GO:0016192~vesicle-mediated transport;	K14005
ssps456	Saspl_031529.T1	K11159	carotenoid cleavage dioxygenase	583	4081.Solyc01g087250.2.1 [Q] COG3670 dioxygenase	GO:0005737~cytoplasm;GO:0005773~vacuole;GO:0005774~vacuolar membrane;GO:0005794~Golgi apparatus;GO:0005886~plasma membrane;GO:0009506~plasmodesma;GO:0016118~carotenoid catabolic process;GO:0016121~carotene catabolic process;GO:0016124~xanthophyll catabolic process;GO:0045549~9-cis-epoxycarotenoid dioxygenase activity;GO:0046872~metal ion binding;GO:0051213~dioxygenase activity;	K11159
ssps457	Saspl_022800.T1	-	-	370	4641.GSMUA_Achr11P25580_001 [S] ENOG4111GSN Glioma tumor suppressor candidate region gene 2	GO:0005622~intracellular;GO:0006406~mRNA export from nucleus;GO:0006606~protein import into nucleus;	-
ssps458	Saspl_022810.T1	-	-	237	4113.PGSC0003DMT400075668 [K] ENOG410YDJI Transcription factor	GO:0003677~DNA binding;GO:0003682~chromatin binding;GO:0003700~transcription factor activity, sequence-specific DNA binding;GO:0005634~nucleus;GO:0006351~transcription, DNA-templated;GO:0006355~regulation of transcription, DNA-templated;GO:0007275~multicellular organismal development;GO:0009887~organ morphogenesis;GO:0009943~adaxial/abaxial axis specification;GO:0009944~polarity specification of …	-
ssps461	Saspl_022941.T1	-	-	998	29760.VIT_02s0012g00310.t01 [O] COG0466 ATP-dependent serine protease that mediates the selective degradation of mutant and abnormal proteins as well as certain short-lived regulatory proteins. Required for cellular homeostasis and for survival from DNA damage and developmental changes induced by stress. Degrades polypeptides processively to yield small peptide fragments that are 5 to 10 amino ac…	GO:0004176~ATP-dependent peptidase activity;GO:0004252~serine-type endopeptidase activity;GO:0005524~ATP binding;GO:0005737~cytoplasm;GO:0005777~peroxisome;GO:0005782~peroxisomal matrix;GO:0006515~misfolded or incompletely synthesized protein catabolic process;GO:0006625~protein targeting to peroxisome;GO:0016485~protein processing;GO:0016558~protein import into peroxisome matrix;GO:0016560~prote…	-
ssps463	Saspl_022943.T1	-	-	957	29760.VIT_02s0012g00270.t01 [U] COG5043 Vacuolar Protein	-	-
ssps464	Saspl_021827.T1	SRPRB, SRP102	signal recognition particle receptor subunit beta	328	29760.VIT_01s0127g00270.t01 [S] COG2229 atp gtp-binding protein	GO:0005525~GTP binding;GO:0005622~intracellular;GO:0007264~small GTPase mediated signal transduction;	K12272
ssps465	Saspl_019358.T1	-	-	445	4081.Solyc01g098350.2.1 [DKL] COG5333 Component of the Mediator complex, a coactivator involved in regulated gene transcription of nearly all RNA polymerase II-dependent genes. Mediator functions as a bridge to convey information from gene-specific regulatory proteins to the basal RNA polymerase II transcription machinery. Mediator is recruited to promoters by direct interactions with regulatory …	GO:0000079~regulation of cyclin-dependent protein serine/threonine kinase activity;GO:0005634~nucleus;GO:0005737~cytoplasm;GO:0006351~transcription, DNA-templated;GO:0006355~regulation of transcription, DNA-templated;GO:0006396~RNA processing;GO:0007049~cell cycle;GO:0008023~transcription elongation factor complex;GO:0009506~plasmodesma;GO:0009651~response to salt stress;GO:0010440~stomatal linea…	-
ssps468	Saspl_048749.T1	UGDH, ugd	UDPglucose 6-dehydrogenase	496	3847.GLYMA18G50000.1 [M] COG1004 UDP-glucose 6-dehydrogenase	GO:0003979~UDP-glucose 6-dehydrogenase activity;GO:0005618~cell wall;GO:0005634~nucleus;GO:0005829~cytosol;GO:0005975~carbohydrate metabolic process;GO:0006065~UDP-glucuronate biosynthetic process;GO:0048046~apoplast;GO:0051287~NAD binding;GO:0052546~cell wall pectin metabolic process;	K00012
ssps470	Saspl_019603.T1	-	-	140	-	-	-
ssps472	Saspl_025361.T1	-	-	125	29760.VIT_04s0023g02500.t01 [S] ENOG410YP4Z NA	-	-
ssps473	Saspl_025393.T1	CPK	calcium-dependent protein kinase	521	4081.Solyc10g079130.1.1 [T] ENOG410XRMJ calcium-dependent protein kinase	GO:0004672~protein kinase activity;GO:0004683~calmodulin-dependent protein kinase activity;GO:0004698~calcium-dependent protein kinase C activity;GO:0005509~calcium ion binding;GO:0005516~calmodulin binding;GO:0005524~ATP binding;GO:0005634~nucleus;GO:0005737~cytoplasm;GO:0005886~plasma membrane;GO:0009506~plasmodesma;GO:0009651~response to salt stress;GO:0009737~response to abscisic acid;GO:0009…	K13412
ssps474	Saspl_025425.T1	-	-	469	4113.PGSC0003DMT400028570 [P] ENOG410XTGP molybdate ion transmembrane transporter activity	GO:0005739~mitochondrion;GO:0005773~vacuole;GO:0005774~vacuolar membrane;GO:0015098~molybdate ion transmembrane transporter activity;GO:0015116~sulfate transmembrane transporter activity;GO:0015689~molybdate ion transport;GO:0016021~integral component of membrane;GO:0031966~mitochondrial membrane;	-
ssps475	Saspl_025549.T1	-	-	500	3694.POPTR_0003s13790.1 [E] COG0814 amino acid transport	GO:0005886~plasma membrane;GO:0006865~amino acid transport;GO:0015185~gamma-aminobutyric acid transmembrane transporter activity;GO:0015812~gamma-aminobutyric acid transport;GO:0015824~proline transport;GO:0016021~integral component of membrane;	-
ssps477	Saspl_019728.T1	-	-	659	29760.VIT_14s0066g00380.t01 [S] COG0728 Integral membrane protein (MviN	-	-
ssps478	Saspl_019767.T1	PIP5K	1-phosphatidylinositol-4-phosphate 5-kinase	657	4081.Solyc01g096410.2.1 [S] COG4642 whole genome shotgun sequence	GO:0003006~developmental process involved in reproduction;GO:0003785~actin monomer binding;GO:0005524~ATP binding;GO:0005829~cytosol;GO:0005886~plasma membrane;GO:0006499~N-terminal protein myristoylation;GO:0006897~endocytosis;GO:0007164~establishment of tissue polarity;GO:0009827~plant-type cell wall modification;GO:0009846~pollen germination;GO:0009860~pollen tube growth;GO:0009958~positive gr…	K00889
ssps479	Saspl_019870.T1	-	-	216	4113.PGSC0003DMT400078544 [U] ENOG410XPKH Reticulon	GO:0005789~endoplasmic reticulum membrane;GO:0005886~plasma membrane;GO:0016021~integral component of membrane;	-
ssps480	Saspl_019926.T1	K14165	atypical dual specificity phosphatase	940	29760.VIT_17s0000g00360.t01 [T] COG2453 dual specificity phosphatase	GO:0000188~inactivation of MAPK activity;GO:0001706~endoderm formation;GO:0004721~phosphoprotein phosphatase activity;GO:0004725~protein tyrosine phosphatase activity;GO:0005634~nucleus;GO:0005737~cytoplasm;GO:0006470~protein dephosphorylation;GO:0008138~protein tyrosine/serine/threonine phosphatase activity;GO:0009737~response to abscisic acid;GO:0009738~abscisic acid-activated signaling pathway…	K14165
ssps481	Saspl_019961.T1	-	-	112	3711.Bra010260.1-P [S] ENOG410XSRE UTP20, small subunit (SSU) processome component, homolog (yeast)	-	-
ssps482	Saspl_019976.T1	EIF5A	translation initiation factor 5A	160	4555.Si037843m [J] COG0231 Involved in peptide bond synthesis. Stimulates efficient translation and peptide-bond synthesis on native or reconstituted 70S ribosomes in vitro. Probably functions indirectly by altering the affinity of the ribosome for aminoacyl-tRNA, thus increasing their reactivity as acceptors for peptidyl transferase (By similarity)	GO:0003743~translation initiation factor activity;GO:0003746~translation elongation factor activity;GO:0006452~translational frameshifting;GO:0043022~ribosome binding;GO:0045901~positive regulation of translational elongation;GO:0045905~positive regulation of translational termination;	K03263
ssps483	Saspl_029907.T1	-	-	704	3694.POPTR_0004s16690.1 [G] COG1874 beta-galactosidase	GO:0004565~beta-galactosidase activity;GO:0005618~cell wall;GO:0005975~carbohydrate metabolic process;GO:0006084~acetyl-CoA metabolic process;GO:0006598~polyamine catabolic process;GO:0009505~plant-type cell wall;GO:0009506~plasmodesma;GO:0009664~plant-type cell wall organization;GO:0009698~phenylpropanoid metabolic process;GO:0009832~plant-type cell wall biogenesis;GO:0010075~regulation of meris…	-
ssps484	Saspl_020737.T1	-	-	140	3711.Bra014950.1-P [S] COG2907 amine oxidase	GO:0008610~lipid biosynthetic process;	-
ssps485	Saspl_020789.T1	-	-	913	29760.VIT_05s0020g01250.t01 [S] ENOG4110Z5V - Bric-a-Brac, Tramtrack, Broad Complex BTB domain with Meprin and TRAF Homology MATH domain, expressed	-	-
ssps486	Saspl_020798.T1	cysA	sulfate transport system ATP-binding protein	920	4113.PGSC0003DMT400066178 [S] ENOG4110297 WD40	GO:0005215~transporter activity;GO:0005524~ATP binding;GO:0006810~transport;GO:0015419~sulfate transmembrane-transporting ATPase activity;GO:0015439~heme-transporting ATPase activity;GO:0017004~cytochrome complex assembly;GO:0030288~outer membrane-bounded periplasmic space;GO:0043190~ATP-binding cassette (ABC) transporter complex;GO:0080008~Cul4-RING E3 ubiquitin ligase complex;	K02045
ssps487	Saspl_020879.T1	-	-	769	29760.VIT_13s0047g01180.t01 [S] ENOG410YE1N zinc ion binding protein	GO:0008270~zinc ion binding;	-
ssps489	Saspl_027441.T1	NDUFA12	NADH dehydrogenase (ubiquinone) 1 alpha subcomplex subunit 12	157	4081.Solyc03g096940.2.1 [I] ENOG4111XVR NADH dehydrogenase (ubiquinone) activity	GO:0005739~mitochondrion;GO:0005747~mitochondrial respiratory chain complex I;GO:0006511~ubiquitin-dependent protein catabolic process;GO:0008137~NADH dehydrogenase (ubiquinone) activity;GO:0009055~electron carrier activity;GO:0009735~response to cytokinin;GO:0009853~photorespiration;GO:0016020~membrane;GO:0050897~cobalt ion binding;GO:0051788~response to misfolded protein;GO:0080129~proteasome c…	K11352
ssps490	Saspl_037459.T1	-	-	291	4081.Solyc12g044670.1.1 [S] ENOG410YDVC Plant protein of unknown function (DUF868)	-	-
ssps491	Saspl_030954.T1	RP-L15, MRPL15, rplO	large subunit ribosomal protein L15	377	4113.PGSC0003DMT400043119 [J] COG0200 Binds to the 23S rRNA (By similarity)	GO:0003735~structural constituent of ribosome;GO:0006354~DNA-templated transcription, elongation;GO:0006412~translation;GO:0009220~pyrimidine ribonucleotide biosynthetic process;GO:0015934~large ribosomal subunit;GO:0019843~rRNA binding;	K02876
ssps494	Saspl_021011.T1	-	-	136	3847.GLYMA05G28120.1 [S] ENOG410YW5Y NA	-	-
ssps497	Saspl_027771.T1	-	-	589	4081.Solyc04g078990.2.1 [O] COG5597 Glycosyl Transferase	GO:0000139~Golgi membrane;GO:0005768~endosome;GO:0005794~Golgi apparatus;GO:0005802~trans-Golgi network;GO:0009834~plant-type secondary cell wall biogenesis;GO:0010417~glucuronoxylan biosynthetic process;GO:0015020~glucuronosyltransferase activity;GO:0016021~integral component of membrane;GO:0045492~xylan biosynthetic process;GO:0046872~metal ion binding;GO:0071555~cell wall organization;GO:00801…	-
ssps498	Saspl_039540.T1	-	-	963	4081.Solyc04g014430.1.1 [S] ENOG410YE12 Rhamnogalacturonate lyase	GO:0003824~catalytic activity;GO:0005975~carbohydrate metabolic process;GO:0030246~carbohydrate binding;	-
ssps499	Saspl_039591.T1	-	-	654	4081.Solyc06g062860.2.1 [S] COG5180 stress granule assembly	GO:0010494~cytoplasmic stress granule;GO:0010603~regulation of cytoplasmic mRNA processing body assembly;GO:0034063~stress granule assembly;GO:0044822~poly(A) RNA binding;	-
ssps503	Saspl_025143.T1	RNGTT	mRNA-capping enzyme	784	3694.POPTR_0016s11810.1 [A] COG5226 Second step of mRNA capping. Transfer of the GMP moiety of GTP to the 5'-end of RNA via an enzyme-GMP covalent reaction intermediate (By similarity)	GO:0003910~DNA ligase (ATP) activity;GO:0004484~mRNA guanylyltransferase activity;GO:0004651~polynucleotide 5'-phosphatase activity;GO:0004725~protein tyrosine phosphatase activity;GO:0005524~ATP binding;GO:0005634~nucleus;GO:0006281~DNA repair;GO:0006310~DNA recombination;GO:0006370~7-methylguanosine mRNA capping;GO:0008138~protein tyrosine/serine/threonine phosphatase activity;	K13917
ssps504	Saspl_025199.T1	-	-	2915	29760.VIT_15s0048g01650.t01 [S] ENOG410XNQC beige BEACH domain containing protein	GO:0005543~phospholipid binding;GO:0005622~intracellular;GO:0005737~cytoplasm;GO:0005764~lysosome;GO:0005783~endoplasmic reticulum;GO:0005794~Golgi apparatus;GO:0005802~trans-Golgi network;GO:0005829~cytosol;GO:0005886~plasma membrane;GO:0007165~signal transduction;GO:0007528~neuromuscular junction development;GO:0007614~short-term memory;GO:0008104~protein localization;GO:0008355~olfactory learn…	-
ssps506	Saspl_021316.T1	-	-	378	4081.Solyc12g088450.1.1 [S] ENOG41127BB NA	-	-
ssps509	Saspl_021445.T1	-	-	615	3694.POPTR_0018s10960.1 [S] ENOG410XT8W 5-nucleotidase domain containing	GO:0005739~mitochondrion;GO:0005829~cytosol;GO:0008253~5'-nucleotidase activity;GO:0016311~dephosphorylation;GO:0016787~hydrolase activity;GO:0043235~receptor complex;GO:0046872~metal ion binding;GO:0051604~protein maturation;	-
ssps513	Saspl_045719.T1	E3.2.1.55, abfA	alpha-N-arabinofuranosidase	681	3711.Bra034141.1-P [G] COG3534 Alpha-N-arabinofuranosidase (EC 3.2.1.55)	GO:0005578~proteinaceous extracellular matrix;GO:0005773~vacuole;GO:0009044~xylan 1,4-beta-xylosidase activity;GO:0009505~plant-type cell wall;GO:0045493~xylan catabolic process;GO:0046373~L-arabinose metabolic process;GO:0046556~alpha-L-arabinofuranosidase activity;GO:0048046~apoplast;	K01209
ssps515	Saspl_044970.T1	-	-	558	4081.Solyc09g048980.2.1 [S] ENOG410XRIY BTB POZ domain-containing protein	GO:0004871~signal transducer activity;GO:0005886~plasma membrane;GO:0009638~phototropism;GO:0016567~protein ubiquitination;	-
ssps516	Saspl_005192.T1	E3.4.21.102, prc, ctpA	carboxyl-terminal processing protease	246	4533.OB06G21150.1 [M] COG0793 protease	GO:0005739~mitochondrion;GO:0008236~serine-type peptidase activity;GO:0009543~chloroplast thylakoid lumen;GO:0009579~thylakoid;GO:0031977~thylakoid lumen;	K03797
ssps518	Saspl_031771.T1	FARSB, pheT	phenylalanyl-tRNA synthetase beta chain	680	29760.VIT_17s0000g04630.t01 [J] COG0072 phenylalanyl-tRNA synthetase (beta subunit)	GO:0000049~tRNA binding;GO:0000287~magnesium ion binding;GO:0002161~aminoacyl-tRNA editing activity;GO:0003723~RNA binding;GO:0004826~phenylalanine-tRNA ligase activity;GO:0005524~ATP binding;GO:0005737~cytoplasm;GO:0005829~cytosol;GO:0006412~translation;GO:0006418~tRNA aminoacylation for protein translation;GO:0006432~phenylalanyl-tRNA aminoacylation;GO:0006450~regulation of translational fideli…	K01890
ssps519	Saspl_031776.T1	MORF4L1, MRG15, EAF3	mortality factor 4-like protein 1	315	3694.POPTR_0014s02250.1 [K] ENOG410XR9F Mortality factor 4-like protein	GO:0004402~histone acetyltransferase activity;GO:0005634~nucleus;GO:0006281~DNA repair;GO:0006351~transcription, DNA-templated;GO:0006355~regulation of transcription, DNA-templated;GO:0006357~regulation of transcription from RNA polymerase II promoter;GO:0006368~transcription elongation from RNA polymerase II promoter;GO:0016568~chromatin modification;GO:0016575~histone deacetylation;GO:0030174~r…	K11339
ssps521	Saspl_023100.T1	-	-	554	39946.BGIOSGA005080-PA [S] COG0517 Catalyzes the conversion of inosine 5'-phosphate (IMP) to xanthosine 5'-phosphate (XMP), the first committed and rate- limiting step in the de novo synthesis of guanine nucleotides, and therefore plays an important role in the regulation of cell growth (By similarity)	GO:0016021~integral component of membrane;	-
ssps522	Saspl_023251.T1	RPM1, RPS3	disease resistance protein RPM1	453	-	GO:0043531~ADP binding;	K13457
ssps524	Saspl_035824.T1	RPB2, POLR2B	DNA-directed RNA polymerase II subunit RPB2	1219	4081.Solyc02g078260.2.1 [K] COG0085 DNA-dependent RNA polymerase catalyzes the transcription of DNA into RNA using the four ribonucleoside triphosphates as substrates (By similarity)	GO:0000394~RNA splicing, via endonucleolytic cleavage and ligation;GO:0000398~mRNA splicing, via spliceosome;GO:0000956~nuclear-transcribed mRNA catabolic process;GO:0003677~DNA binding;GO:0003682~chromatin binding;GO:0003899~DNA-directed RNA polymerase activity;GO:0005634~nucleus;GO:0005654~nucleoplasm;GO:0005665~DNA-directed RNA polymerase II, core complex;GO:0005829~cytosol;GO:0006281~DNA repa…	K03010
ssps525	Saspl_023852.T1	MIN7	guanine nucleotide-exchange factor	1802	4081.Solyc12g017830.1.1 [S] COG5307 and Sec7 domain	GO:0005086~ARF guanyl-nucleotide exchange factor activity;GO:0005634~nucleus;GO:0005769~early endosome;GO:0005802~trans-Golgi network;GO:0005829~cytosol;GO:0006897~endocytosis;GO:0006955~immune response;GO:0009561~megagametogenesis;GO:0015031~protein transport;GO:0016020~membrane;GO:0016032~viral process;GO:0016192~vesicle-mediated transport;GO:0031901~early endosome membrane;GO:0040007~growth;GO…	K13462
ssps526	Saspl_024008.T1	-	-	234	3847.GLYMA04G04660.1 [P] COG1914 H( )-stimulated, divalent metal cation uptake system (By similarity)	GO:0005215~transporter activity;GO:0005773~vacuole;GO:0005774~vacuolar membrane;GO:0005794~Golgi apparatus;GO:0006811~ion transport;GO:0006828~manganese ion transport;GO:0009506~plasmodesma;GO:0009617~response to bacterium;GO:0009624~response to nematode;GO:0010039~response to iron ion;GO:0010043~response to zinc ion;GO:0016020~membrane;GO:0016021~integral component of membrane;GO:0042742~defense…	-
ssps527	Saspl_031344.T1	ppa	inorganic pyrophosphatase	221	4113.PGSC0003DMT400023068 [C] COG0221 Pyrophosphate phospho-hydrolase	GO:0000287~magnesium ion binding;GO:0004427~inorganic diphosphatase activity;GO:0005634~nucleus;GO:0005737~cytoplasm;GO:0005829~cytosol;GO:0006796~phosphate-containing compound metabolic process;GO:0019915~lipid storage;GO:0046686~response to cadmium ion;	K01507
ssps528	Saspl_040518.T1	-	-	1142	3711.Bra027867.1-P [G] COG3693 hydrolase family 10	GO:0004553~hydrolase activity, hydrolyzing O-glycosyl compounds;GO:0005618~cell wall;GO:0005975~carbohydrate metabolic process;GO:0010413~glucuronoxylan metabolic process;GO:0031176~endo-1,4-beta-xylanase activity;GO:0045492~xylan biosynthetic process;	-
ssps529	Saspl_036572.T1	-	-	313	4558.Sb04g020490.1 [S] ENOG410ZKH8 Domain-Containing protein	GO:0046872~metal ion binding;	-
ssps532	Saspl_036516.T1	-	-	523	29760.VIT_00s0313g00030.t01 [S] ENOG4111FD0 DUF246 domain-containing protein At1g04910-like	GO:0000139~Golgi membrane;GO:0005768~endosome;GO:0005794~Golgi apparatus;GO:0005802~trans-Golgi network;GO:0008152~metabolic process;GO:0016021~integral component of membrane;GO:0016757~transferase activity, transferring glycosyl groups;	-
ssps533	Saspl_033969.T1	-	-	637	4081.Solyc10g006930.2.1 [S] COG4886 leucine Rich Repeat	GO:0000164~protein phosphatase type 1 complex;GO:0046579~positive regulation of Ras protein signal transduction;	-
ssps534	Saspl_003493.T1	TUBGCP4, GCP4	gamma-tubulin complex component 4	801	3694.POPTR_0014s12310.1 [S] ENOG410XPES Tubulin, gamma complex associated protein 4	GO:0000226~microtubule cytoskeleton organization;GO:0000922~spindle pole;GO:0005737~cytoplasm;GO:0005815~microtubule organizing center;GO:0005819~spindle;GO:0005874~microtubule;GO:0007020~microtubule nucleation;GO:0009506~plasmodesma;GO:0009624~response to nematode;GO:0009909~regulation of flower development;GO:0016570~histone modification;GO:0040007~growth;GO:0043622~cortical microtubule organiz…	K16571
ssps536	Saspl_003577.T1	LSG1	large subunit GTPase 1	595	4081.Solyc11g071910.1.1 [S] COG1161 Required for a late step of 50S ribosomal subunit assembly. Has GTPase activity (By similarity)	GO:0000027~ribosomal large subunit assembly;GO:0000054~ribosomal subunit export from nucleus;GO:0000747~conjugation with cellular fusion;GO:0003924~GTPase activity;GO:0005525~GTP binding;GO:0005634~nucleus;GO:0005730~nucleolus;GO:0005737~cytoplasm;GO:0005783~endoplasmic reticulum;GO:0005829~cytosol;GO:0006364~rRNA processing;GO:0008152~metabolic process;GO:0015030~Cajal body;GO:0015031~protein tr…	K14539
ssps540	Saspl_003879.T1	-	-	608	29760.VIT_12s0142g00070.t01 [S] ENOG410YI5X NA	GO:0003700~transcription factor activity, sequence-specific DNA binding;GO:0004674~protein serine/threonine kinase activity;GO:0005524~ATP binding;GO:0005634~nucleus;GO:0006351~transcription, DNA-templated;GO:0006952~defense response;GO:0007165~signal transduction;GO:0009941~chloroplast envelope;GO:0043531~ADP binding;GO:0043565~sequence-specific DNA binding;	-
ssps541	Saspl_003887.T1	ABF	ABA responsive element binding factor	290	29760.VIT_12s0055g00420.t01 [K] ENOG410ZKZR Transcription factor	GO:0003677~DNA binding;GO:0003700~transcription factor activity, sequence-specific DNA binding;GO:0005634~nucleus;GO:0006351~transcription, DNA-templated;GO:0006355~regulation of transcription, DNA-templated;GO:0009414~response to water deprivation;GO:0009651~response to salt stress;GO:0009737~response to abscisic acid;GO:0009738~abscisic acid-activated signaling pathway;GO:0009739~response to gi…	K14432
ssps542	Saspl_003911.T1	COX15	cytochrome c oxidase assembly protein subunit 15	501	29760.VIT_19s0015g01340.t01 [O] COG1612 Catalyzes the oxidation of the C8 methyl side group on heme O porphyrin ring into a formyl group (By similarity)	GO:0005739~mitochondrion;GO:0005743~mitochondrial inner membrane;GO:0006784~heme a biosynthetic process;GO:0016021~integral component of membrane;GO:0016126~sterol biosynthetic process;GO:0016627~oxidoreductase activity, acting on the CH-CH group of donors;GO:0019745~pentacyclic triterpenoid biosynthetic process;	K02259
ssps545	Saspl_004116.T1	-	-	514	-	GO:0008270~zinc ion binding;	-
ssps550	Saspl_032944.T1	E1.10.3.2	laccase	573	4113.PGSC0003DMT400018135 [Q] COG2132 Multicopper oxidase	GO:0005507~copper ion binding;GO:0016491~oxidoreductase activity;GO:0046274~lignin catabolic process;GO:0046688~response to copper ion;GO:0048046~apoplast;GO:0052716~hydroquinone:oxygen oxidoreductase activity;	K05909
ssps551	Saspl_032973.T1	-	-	133	-	-	-
ssps552	Saspl_033051.T1	-	-	303	-	-	-
ssps556	Saspl_031924.T1	SPOP	speckle-type POZ protein	406	4081.Solyc05g052960.2.1 [S] ENOG410XQV8 meprin and TRAF homology domain-containing protein MATH domain-containing protein	GO:0005634~nucleus;GO:0005829~cytosol;GO:0006970~response to osmotic stress;GO:0016567~protein ubiquitination;GO:0031396~regulation of protein ubiquitination;GO:0042631~cellular response to water deprivation;GO:0042802~identical protein binding;GO:0071472~cellular response to salt stress;	K10523
ssps557	Saspl_032046.T1	E1.14.-.-	-	321	4081.Solyc11g006590.1.1 [Q] COG2124 Cytochrome p450	GO:0002238~response to molecule of fungal origin;GO:0004497~monooxygenase activity;GO:0005506~iron ion binding;GO:0005783~endoplasmic reticulum;GO:0005789~endoplasmic reticulum membrane;GO:0009506~plasmodesma;GO:0016020~membrane;GO:0016021~integral component of membrane;GO:0016705~oxidoreductase activity, acting on paired donors, with incorporation or reduction of molecular oxygen;GO:0016709~oxid…	K00517
ssps562	Saspl_033946.T1	POLRMT, RPO41	DNA-directed RNA polymerase, mitochondrial	1077	4641.GSMUA_Achr3P28120_001 [K] COG5108 DNA-dependent RNA polymerase catalyzes the transcription of DNA into RNA using the four ribonucleoside triphosphates as substrates (By similarity)	GO:0003677~DNA binding;GO:0003899~DNA-directed RNA polymerase activity;GO:0005739~mitochondrion;GO:0006351~transcription, DNA-templated;GO:0009507~chloroplast;GO:0009536~plastid;	K10908
ssps564	Saspl_026262.T1	-	-	604	-	-	-
ssps565	Saspl_026314.T1	-	-	656	29760.VIT_14s0066g00380.t01 [S] COG0728 Integral membrane protein (MviN	-	-
ssps566	Saspl_026341.T1	CYC1, CYT1, petC	ubiquinol-cytochrome c reductase cytochrome c1 subunit	313	29760.VIT_14s0171g00330.t01 [C] COG2857 cytochrome c1	GO:0005739~mitochondrion;GO:0005743~mitochondrial inner membrane;GO:0005750~mitochondrial respiratory chain complex III;GO:0005773~vacuole;GO:0005774~vacuolar membrane;GO:0005886~plasma membrane;GO:0006122~mitochondrial electron transport, ubiquinol to cytochrome c;GO:0009055~electron carrier activity;GO:0016020~membrane;GO:0016021~integral component of membrane;GO:0020037~heme binding;GO:0045153…	K00413
ssps567	Saspl_029643.T1	-	-	165	-	GO:0004857~enzyme inhibitor activity;GO:0030599~pectinesterase activity;	-
ssps568	Saspl_029732.T1	DNAJB6	DnaJ homolog subfamily B member 6	306	4113.PGSC0003DMT400007444 [O] COG0484 ATP binding to DnaK triggers the release of the substrate protein, thus completing the reaction cycle. Several rounds of ATP-dependent interactions between DnaJ, DnaK and GrpE are required for fully efficient folding. Also involved, together with DnaK and GrpE, in the DNA replication of plasmids through activation of initiation proteins (By similarity)	GO:0001671~ATPase activator activity;GO:0003677~DNA binding;GO:0005634~nucleus;GO:0005654~nucleoplasm;GO:0005737~cytoplasm;GO:0005829~cytosol;GO:0006457~protein folding;GO:0016020~membrane;GO:0030018~Z disc;GO:0030036~actin cytoskeleton organization;GO:0030198~extracellular matrix organization;GO:0031072~heat shock protein binding;GO:0032781~positive regulation of ATPase activity;GO:0034504~prote…	K09512
ssps569	Saspl_029856.T1	-	-	177	4113.PGSC0003DMT400072891 [K] COG5068 Transcription factor	GO:0003677~DNA binding;GO:0003700~transcription factor activity, sequence-specific DNA binding;GO:0005634~nucleus;GO:0006351~transcription, DNA-templated;GO:0009908~flower development;GO:0010076~maintenance of floral meristem identity;GO:0030154~cell differentiation;GO:0048440~carpel development;GO:0048441~petal development;GO:0048442~sepal development;GO:0048443~stamen development;	-
ssps570	Saspl_028160.T1	-	-	240	4113.PGSC0003DMT400024289 [K] ENOG410YEVN Transcription factor	GO:0003677~DNA binding;GO:0003700~transcription factor activity, sequence-specific DNA binding;GO:0005634~nucleus;GO:0006351~transcription, DNA-templated;GO:0009555~pollen development;GO:0043565~sequence-specific DNA binding;GO:0045893~positive regulation of transcription, DNA-templated;	-
ssps571	Saspl_028239.T1	SETD1, SET1	histone-lysine N-methyltransferase SETD1	2356	29760.VIT_12s0059g02740.t01 [S] COG2940 Histone-lysine N-methyltransferase	GO:0005634~nucleus;GO:0005694~chromosome;GO:0009791~post-embryonic development;GO:0010228~vegetative to reproductive phase transition of meristem;GO:0016571~histone methylation;GO:0031152~aggregation involved in sorocarp development;GO:0040029~regulation of gene expression, epigenetic;GO:0042800~histone methyltransferase activity (H3-K4 specific);GO:0048440~carpel development;GO:0048443~stamen de…	K11422
ssps573	Saspl_036808.T1	-	-	906	29760.VIT_12s0028g01170.t01 [K] ENOG410YA3R auxin response factor	GO:0003677~DNA binding;GO:0003700~transcription factor activity, sequence-specific DNA binding;GO:0005634~nucleus;GO:0006351~transcription, DNA-templated;GO:0006355~regulation of transcription, DNA-templated;GO:0006869~lipid transport;GO:0008289~lipid binding;GO:0009733~response to auxin;GO:0009734~auxin-activated signaling pathway;GO:0009908~flower development;	-
ssps575	Saspl_035204.T1	-	-	142	29760.VIT_03s0180g00110.t01 [S] ENOG410Y6IC stress enhanced protein 1	GO:0009523~photosystem II;GO:0009535~chloroplast thylakoid membrane;GO:0009611~response to wounding;GO:0009644~response to high light intensity;GO:0015979~photosynthesis;GO:0016021~integral component of membrane;GO:0016168~chlorophyll binding;GO:0071486~cellular response to high light intensity;GO:0071492~cellular response to UV-A;	-
ssps576	Saspl_035216.T1	-	-	340	4113.PGSC0003DMT400021309 [S] ENOG410XT9Y Nodulation protein	GO:0008146~sulfotransferase activity;	-
ssps578	Saspl_041730.T1	EIF4A3, FAL1	ATP-dependent RNA helicase	408	4081.Solyc11g033280.1.1 [L] COG0513 purine NTP-dependent helicase activity	GO:0001666~response to hypoxia;GO:0003676~nucleic acid binding;GO:0003723~RNA binding;GO:0003743~translation initiation factor activity;GO:0004004~ATP-dependent RNA helicase activity;GO:0004386~helicase activity;GO:0005524~ATP binding;GO:0005634~nucleus;GO:0005654~nucleoplasm;GO:0005730~nucleolus;GO:0006364~rRNA processing;GO:0008380~RNA splicing;GO:0010468~regulation of gene expression;GO:001050…	K13025
ssps580	Saspl_038247.T1	-	-	87	4113.PGSC0003DMT400001468 [S] ENOG410ZHAM seed specific protein Bn15D1B	-	-
ssps583	Saspl_030428.T1	IAA	auxin-responsive protein IAA	211	3847.GLYMA13G43800.2 [S] ENOG410YGIK auxin-responsive protein	GO:0003700~transcription factor activity, sequence-specific DNA binding;GO:0005634~nucleus;GO:0006351~transcription, DNA-templated;GO:0006355~regulation of transcription, DNA-templated;GO:0009733~response to auxin;GO:0009734~auxin-activated signaling pathway;GO:0010102~lateral root morphogenesis;GO:0042802~identical protein binding;GO:0045892~negative regulation of transcription, DNA-templated;GO…	K14484
ssps584	Saspl_030465.T1	-	-	156	-	-	-
ssps585	Saspl_030487.T1	-	-	289	4558.Sb04g030720.1 [S] ENOG410XQKD pectinacetylesterase	-	-
ssps591	Saspl_026744.T1	-	-	567	-	GO:0043531~ADP binding;	-
ssps599	Saspl_038685.T1	PSMA7	20S proteasome subunit alpha 4	250	4081.Solyc01g111450.2.1 [O] ENOG410XP21 The proteasome is a multicatalytic proteinase complex which is characterized by its ability to cleave peptides with Arg, Phe, Tyr, Leu, and Glu adjacent to the leaving group at neutral or slightly basic pH. The proteasome has an ATP-dependent proteolytic activity (By similarity)	GO:0000502~proteasome complex;GO:0004175~endopeptidase activity;GO:0004298~threonine-type endopeptidase activity;GO:0005634~nucleus;GO:0005737~cytoplasm;GO:0005773~vacuole;GO:0005774~vacuolar membrane;GO:0005819~spindle;GO:0005829~cytosol;GO:0006511~ubiquitin-dependent protein catabolic process;GO:0009507~chloroplast;GO:0009524~phragmoplast;GO:0010499~proteasomal ubiquitin-independent protein cat…	K02731
ssps601	Saspl_038685.T1	PSMA7	20S proteasome subunit alpha 4	250	4081.Solyc01g111450.2.1 [O] ENOG410XP21 The proteasome is a multicatalytic proteinase complex which is characterized by its ability to cleave peptides with Arg, Phe, Tyr, Leu, and Glu adjacent to the leaving group at neutral or slightly basic pH. The proteasome has an ATP-dependent proteolytic activity (By similarity)	GO:0000502~proteasome complex;GO:0004175~endopeptidase activity;GO:0004298~threonine-type endopeptidase activity;GO:0005634~nucleus;GO:0005737~cytoplasm;GO:0005773~vacuole;GO:0005774~vacuolar membrane;GO:0005819~spindle;GO:0005829~cytosol;GO:0006511~ubiquitin-dependent protein catabolic process;GO:0009507~chloroplast;GO:0009524~phragmoplast;GO:0010499~proteasomal ubiquitin-independent protein cat…	K02731
ssps602	Saspl_040755.T1	-	-	403	29760.VIT_08s0007g02510.t01 [K] ENOG410XNYI E2F transcription factor	GO:0000278~mitotic cell cycle;GO:0000902~cell morphogenesis;GO:0001047~core promoter binding;GO:0003677~DNA binding;GO:0003700~transcription factor activity, sequence-specific DNA binding;GO:0005634~nucleus;GO:0005654~nucleoplasm;GO:0005667~transcription factor complex;GO:0005730~nucleolus;GO:0005737~cytoplasm;GO:0005794~Golgi apparatus;GO:0006351~transcription, DNA-templated;GO:0006355~regulatio…	-
ssps604	Saspl_040822.T1	-	-	113	29760.VIT_04s0008g02810.t01 [S] ENOG410YTIJ NA	-	-
ssps606	Saspl_026863.T1	-	-	217	3694.POPTR_0001s12550.1 [S] ENOG410YI2T NA	GO:0000724~double-strand break repair via homologous recombination;GO:0009507~chloroplast;	-
ssps611	Saspl_049153.T1	GAUT	alpha-1,4-galacturonosyltransferase	347	4081.Solyc01g093970.2.1 [M] ENOG4111FC1 Alpha-1,4-galacturonosyltransferase	GO:0000139~Golgi membrane;GO:0005768~endosome;GO:0005774~vacuolar membrane;GO:0005794~Golgi apparatus;GO:0005802~trans-Golgi network;GO:0010289~homogalacturonan biosynthetic process;GO:0016021~integral component of membrane;GO:0045489~pectin biosynthetic process;GO:0047262~polygalacturonate 4-alpha-galacturonosyltransferase activity;GO:0071555~cell wall organization;	K13648
ssps614	Saspl_047834.T1	-	-	312	-	-	-
ssps615	Saspl_047836.T1	-	-	150	-	-	-
ssps617	Saspl_042751.T1	SLC25A17, PMP34	solute carrier family 25 (peroxisomal adenine nucleotide transporter), member 17	444	4081.Solyc05g052640.2.1 [S] ENOG410ZNC0 peroxisomal membrane protein	GO:0005774~vacuolar membrane;GO:0005777~peroxisome;GO:0006635~fatty acid beta-oxidation;GO:0006810~transport;GO:0009514~glyoxysome;GO:0015297~antiporter activity;GO:0016021~integral component of membrane;GO:0043132~NAD transport;GO:0044375~regulation of peroxisome size;GO:0046861~glyoxysomal membrane;	K13354
ssps618	Saspl_037804.T1	-	-	321	3694.POPTR_0006s25410.1 [K] COG5641 Transcription factor	GO:0003700~transcription factor activity, sequence-specific DNA binding;GO:0005634~nucleus;GO:0006351~transcription, DNA-templated;GO:0007623~circadian rhythm;GO:0008270~zinc ion binding;GO:0009416~response to light stimulus;GO:0043565~sequence-specific DNA binding;GO:0044212~transcription regulatory region DNA binding;GO:0045893~positive regulation of transcription, DNA-templated;	-
ssps622	Saspl_033395.T1	UBE2O	ubiquitin-conjugating enzyme E2 O	656	4113.PGSC0003DMT400064440 [O] ENOG410XP8C ubiquitin-conjugating enzyme	GO:0000209~protein polyubiquitination;GO:0005524~ATP binding;GO:0005737~cytoplasm;GO:0005783~endoplasmic reticulum;GO:0005794~Golgi apparatus;GO:0005829~cytosol;GO:0006817~phosphate ion transport;GO:0016036~cellular response to phosphate starvation;GO:0016567~protein ubiquitination;GO:0016874~ligase activity;GO:0031625~ubiquitin protein ligase binding;GO:0044257~cellular protein catabolic process…	K10581
ssps627	Saspl_030753.T1	grxC, GLRX, GLRX2	glutaredoxin 3	103	3694.POPTR_0008s22890.1 [O] COG0695 Glutaredoxin	GO:0005623~cell;GO:0005634~nucleus;GO:0005737~cytoplasm;GO:0009055~electron carrier activity;GO:0015035~protein disulfide oxidoreductase activity;GO:0045454~cell redox homeostasis;GO:0046872~metal ion binding;GO:0051537~2 iron, 2 sulfur cluster binding;	K03676
ssps630	Saspl_050261.T1	ZSWIM3	zinc finger SWIM domain-containing protein 3	319	39947.LOC_Os01g63380.1 [S] ENOG4111MC5 Transposon protein	GO:0008270~zinc ion binding;	K17604
ssps631	Saspl_037946.T1	-	-	571	4081.Solyc01g098480.1.1 [S] ENOG410Z7Z7 Pentatricopeptide repeat-containing protein	-	-
ssps632	Saspl_036237.T1	CPSF3L, INTS11	integrator complex subunit 11	740	4641.GSMUA_Achr3P07540_001 [J] COG1236 cleavage and polyadenylation	GO:0004518~nuclease activity;GO:0005634~nucleus;GO:0005737~cytoplasm;GO:0006397~mRNA processing;GO:0010197~polar nucleus fusion;GO:0016180~snRNA processing;GO:0016787~hydrolase activity;GO:0032039~integrator complex;GO:0072562~blood microparticle;	K13148
ssps633	Saspl_036307.T1	-	-	834	29760.VIT_16s0022g00490.t01 [U] ENOG410XT6U Component of oligomeric Golgi complex 7	GO:0006886~intracellular protein transport;GO:0017119~Golgi transport complex;	-
ssps635	Saspl_036988.T1	SETD2, SET2	histone-lysine N-methyltransferase SETD2	1568	29760.VIT_18s0001g01700.t01 [S] COG2940 Histone-lysine N-methyltransferase	GO:0000775~chromosome, centromeric region;GO:0001525~angiogenesis;GO:0001763~morphogenesis of a branching structure;GO:0001843~neural tube closure;GO:0003677~DNA binding;GO:0005634~nucleus;GO:0005654~nucleoplasm;GO:0005694~chromosome;GO:0005829~cytosol;GO:0006298~mismatch repair;GO:0006325~chromatin organization;GO:0006353~DNA-templated transcription, termination;GO:0006354~DNA-templated transcri…	K11423
ssps639	Saspl_041368.T1	TPC1, CCH1	two pore calcium channel protein, plant	834	4081.Solyc07g053970.2.1 [U] ENOG410XZT8 Two pore segment channel 1	GO:0000325~plant-type vacuole;GO:0005245~voltage-gated calcium channel activity;GO:0005509~calcium ion binding;GO:0005773~vacuole;GO:0005774~vacuolar membrane;GO:0005794~Golgi apparatus;GO:0005886~plasma membrane;GO:0006816~calcium ion transport;GO:0006952~defense response;GO:0007030~Golgi organization;GO:0007033~vacuole organization;GO:0009556~microsporogenesis;GO:0009651~response to salt stress…	K16900
ssps641	Saspl_048443.T1	-	-	909	3847.GLYMA11G09480.1 [Z] COG5059 Kinesin family member	GO:0003777~microtubule motor activity;GO:0005509~calcium ion binding;GO:0005516~calmodulin binding;GO:0005524~ATP binding;GO:0005871~kinesin complex;GO:0007018~microtubule-based movement;GO:0008017~microtubule binding;GO:0010091~trichome branching;GO:0016491~oxidoreductase activity;GO:0016887~ATPase activity;GO:0043531~ADP binding;	-
ssps642	Saspl_048457.T1	SCPL-II	serine carboxypeptidase-like clade II	161	3694.POPTR_0001s26850.1 [E] COG2939 carboxy-peptidase	GO:0004185~serine-type carboxypeptidase activity;GO:0005576~extracellular region;	K16297
ssps643	Saspl_028949.T1	SEC61A	protein transport protein SEC61 subunit alpha	928	3694.POPTR_0011s10920.1 [U] COG0201 The central subunit of the protein translocation channel SecYEG. Consists of two halves formed by TMs 1-5 and 6-10. These two domains form a lateral gate at the front which open onto the bilayer between TMs 2 and 7, and are clamped together by SecE at the back. The channel is closed by both a pore ring composed of hydrophobic SecY resides and a short helix (hel…	GO:0002474~antigen processing and presentation of peptide antigen via MHC class I;GO:0002479~antigen processing and presentation of exogenous peptide antigen via MHC class I, TAP-dependent;GO:0005783~endoplasmic reticulum;GO:0005789~endoplasmic reticulum membrane;GO:0005794~Golgi apparatus;GO:0005829~cytosol;GO:0015031~protein transport;GO:0015450~P-P-bond-hydrolysis-driven protein transmembrane …	K10956
ssps645	Saspl_037278.T1	-	-	463	4081.Solyc09g097840.1.1 [S] ENOG410Z7Z7 Pentatricopeptide repeat-containing protein	GO:0005739~mitochondrion;	-
ssps646	Saspl_038596.T1	-	-	743	4081.Solyc08g078960.2.1 [S] ENOG410XP9E Oxysterol-binding protein	GO:0006869~lipid transport;GO:0008289~lipid binding;	-
ssps655	Saspl_038361.T1	DDX47, RRP3	ATP-dependent RNA helicase DDX47/RRP3	467	4081.Solyc10g007550.2.1 [L] ENOG410XQU7 DEAD (Asp-Glu-Ala-Asp) box polypeptide	GO:0000462~maturation of SSU-rRNA from tricistronic rRNA transcript (SSU-rRNA, 5.8S rRNA, LSU-rRNA);GO:0003676~nucleic acid binding;GO:0003723~RNA binding;GO:0004004~ATP-dependent RNA helicase activity;GO:0004386~helicase activity;GO:0005524~ATP binding;GO:0005634~nucleus;GO:0005730~nucleolus;GO:0005829~cytosol;GO:0006364~rRNA processing;GO:0006397~mRNA processing;GO:0008380~RNA splicing;GO:00086…	K14777
ssps656	Saspl_049071.T1	FEN1, RAD2	flap endonuclease-1	489	4555.Si024045m [L] COG0258 Structure-specific nuclease with 5'-flap endonuclease and 5'-3' exonuclease activities involved in DNA replication and repair. During DNA replication, cleaves the 5'-overhanging flap structure that is generated by displacement synthesis when DNA polymerase encounters the 5'-end of a downstream Okazaki fragment. It enters the flap from the 5'-end and then tracks to cleav…	GO:0000287~magnesium ion binding;GO:0003677~DNA binding;GO:0005654~nucleoplasm;GO:0005730~nucleolus;GO:0005739~mitochondrion;GO:0006284~base-excision repair;GO:0008409~5'-3' exonuclease activity;GO:0017108~5'-flap endonuclease activity;GO:0043137~DNA replication, removal of RNA primer;	K04799
ssps657	Saspl_047721.T1	-	-	357	29760.VIT_11s0016g00260.t01 [S] ENOG41124W5 5' nucleotidase, deoxy (Pyrimidine), cytosolic type C protein (NT5C)	GO:0008253~5'-nucleotidase activity;GO:0009264~deoxyribonucleotide catabolic process;	-
ssps659	Saspl_032208.T1	HSPA5, BIP	heat shock 70kDa protein 5	322	4113.PGSC0003DMT400047710 [O] COG0443 Heat shock protein	GO:0005524~ATP binding;GO:0005788~endoplasmic reticulum lumen;	K09490
ssps660	Saspl_048642.T1	-	-	550	3847.GLYMA06G18870.1 [S] ENOG410Z7Z7 Pentatricopeptide repeat-containing protein	GO:0004519~endonuclease activity;GO:0005739~mitochondrion;GO:0006397~mRNA processing;GO:0008568~microtubule-severing ATPase activity;GO:0009507~chloroplast;GO:0016556~mRNA modification;GO:0090305~nucleic acid phosphodiester bond hydrolysis;	-
ssps661	Saspl_046148.T1	-	-	302	3694.POPTR_0001s39050.1 [S] ENOG410YD8R NA	-	-
ssps662	Saspl_042442.T1	-	-	461	29760.VIT_18s0001g13610.t01 [S] COG0596 Alpha beta hydrolase	GO:0003824~catalytic activity;GO:0003841~1-acylglycerol-3-phosphate O-acyltransferase activity;GO:0004623~phospholipase A2 activity;GO:0005737~cytoplasm;GO:0008654~phospholipid biosynthetic process;GO:0009407~toxin catabolic process;GO:0010200~response to chitin;GO:0010583~response to cyclopentenone;GO:0016298~lipase activity;GO:0016787~hydrolase activity;GO:0042171~lysophosphatidic acid acyltran…	-
ssps664	Saspl_037179.T1	ACSL, fadD	long-chain acyl-CoA synthetase	686	4081.Solyc08g082280.2.1 [I] COG1022 Amp-dependent synthetase and ligase	GO:0001676~long-chain fatty acid metabolic process;GO:0003824~catalytic activity;GO:0004467~long-chain fatty acid-CoA ligase activity;GO:0005524~ATP binding;GO:0005783~endoplasmic reticulum;GO:0005794~Golgi apparatus;GO:0005886~plasma membrane;GO:0006631~fatty acid metabolic process;GO:0009506~plasmodesma;GO:0010025~wax biosynthetic process;GO:0010143~cutin biosynthetic process;GO:0010311~lateral…	K01897
ssps665	Saspl_037241.T1	HTATSF1	HIV Tat-specific factor 1	469	3847.GLYMA10G31450.1 [S] ENOG410YD7P Tat specific factor 1	GO:0000166~nucleotide binding;GO:0003676~nucleic acid binding;GO:0003677~DNA binding;GO:0003713~transcription coactivator activity;GO:0005634~nucleus;GO:0005654~nucleoplasm;GO:0005737~cytoplasm;GO:0005844~polysome;GO:0008270~zinc ion binding;GO:0043204~perikaryon;GO:0044327~dendritic spine head;GO:0044822~poly(A) RNA binding;GO:0048471~perinuclear region of cytoplasm;GO:0071277~cellular response …	K13093
ssps666	Saspl_042059.T1	-	-	1377	29760.VIT_02s0012g00460.t01 [S] ENOG410XP5A Glycine-rich protein	-	-
ssps668	Saspl_045360.T1	-	-	155	29760.VIT_18s0001g08720.t01 [S] ENOG410ZRJN kiaa0930	-	-
ssps670	Saspl_047180.T1	-	-	597	3694.POPTR_0001s01980.1 [S] ENOG410YCU9 inactive poly ADP-ribose polymerase RCD1-like	GO:0000303~response to superoxide;GO:0003950~NAD+ ADP-ribosyltransferase activity;GO:0005634~nucleus;GO:0005737~cytoplasm;GO:0006809~nitric oxide biosynthetic process;GO:0006970~response to osmotic stress;GO:0006979~response to oxidative stress;GO:0009414~response to water deprivation;GO:0009651~response to salt stress;GO:0009723~response to ethylene;GO:0009793~embryo development ending in seed d…	-
ssps671	Saspl_046604.T1	-	-	581	4113.PGSC0003DMT400041092 [S] ENOG410ZR2A Transmembrane protein 214	-	-
ssps674	Saspl_041496.T1	-	-	1972	4081.Solyc11g007580.1.1 [L] COG0177 endonuclease III	GO:0003677~DNA binding;GO:0003824~catalytic activity;GO:0003906~DNA-(apurinic or apyrimidinic site) lyase activity;GO:0005634~nucleus;GO:0005730~nucleolus;GO:0006281~DNA repair;GO:0006284~base-excision repair;GO:0006306~DNA methylation;GO:0006342~chromatin silencing;GO:0006349~regulation of gene expression by genetic imprinting;GO:0006351~transcription, DNA-templated;GO:0006355~regulation of tran…	-
ssps678	Saspl_040406.T1	thiC	phosphomethylpyrimidine synthase	630	3694.POPTR_0009s04780.1 [H] COG0422 thiamine diphosphate biosynthetic process	GO:0000023~maltose metabolic process;GO:0006098~pentose-phosphate shunt;GO:0008270~zinc ion binding;GO:0009228~thiamine biosynthetic process;GO:0009229~thiamine diphosphate biosynthetic process;GO:0009507~chloroplast;GO:0009536~plastid;GO:0009570~chloroplast stroma;GO:0010266~response to vitamin B1;GO:0016829~lyase activity;GO:0019252~starch biosynthetic process;GO:0019288~isopentenyl diphosphate…	K03147
ssps679	Saspl_045026.T1	hemB, ALAD	porphobilinogen synthase	482	4113.PGSC0003DMT400075960 [H] COG0113 delta-aminolevulinic acid dehydratase	GO:0004655~porphobilinogen synthase activity;GO:0005829~cytosol;GO:0006779~porphyrin-containing compound biosynthetic process;GO:0006782~protoporphyrinogen IX biosynthetic process;GO:0006783~heme biosynthetic process;GO:0008270~zinc ion binding;GO:0009507~chloroplast;GO:0009570~chloroplast stroma;GO:0015995~chlorophyll biosynthetic process;GO:0046872~metal ion binding;	K01698
ssps680	Saspl_045054.T1	-	-	238	29760.VIT_18s0001g01560.t01 [S] ENOG4111N4C tetratricopeptide repeat domain 33	-	-
ssps682	Saspl_042112.T1	K09264	MADS-box transcription factor, plant	178	3711.Bra010623.1-P [K] COG5068 Transcription factor	GO:0003677~DNA binding;GO:0003700~transcription factor activity, sequence-specific DNA binding;GO:0005634~nucleus;GO:0006351~transcription, DNA-templated;GO:0007584~response to nutrient;GO:0008134~transcription factor binding;GO:0010167~response to nitrate;GO:0048527~lateral root development;GO:0071249~cellular response to nitrate;	K09264
ssps684	Saspl_042578.T1	-	-	629	29760.VIT_02s0087g00170.t01 [T] COG0515 Serine Threonine protein kinase	GO:0001653~peptide receptor activity;GO:0004674~protein serine/threonine kinase activity;GO:0004675~transmembrane receptor protein serine/threonine kinase activity;GO:0005524~ATP binding;GO:0005886~plasma membrane;GO:0007178~transmembrane receptor protein serine/threonine kinase signaling pathway;GO:0009506~plasmodesma;GO:0009664~plant-type cell wall organization;GO:0009755~hormone-mediated signa…	-
ssps687	Saspl_050670.T1	-	-	602	4081.Solyc05g047570.2.1 [T] COG0515 Serine Threonine protein kinase	GO:0001653~peptide receptor activity;GO:0004672~protein kinase activity;GO:0004674~protein serine/threonine kinase activity;GO:0004675~transmembrane receptor protein serine/threonine kinase activity;GO:0004714~transmembrane receptor protein tyrosine kinase activity;GO:0005524~ATP binding;GO:0005783~endoplasmic reticulum;GO:0005886~plasma membrane;GO:0007178~transmembrane receptor protein serine/t…	-
ssps688	Saspl_045125.T1	-	-	66	-	-	-
ssps690	Saspl_047771.T1	-	-	213	3711.Bra037301.1-P [S] ENOG4111F9W Coiled-coil domain containing	-	-
ssps691	Saspl_046698.T1	-	-	213	3711.Bra037301.1-P [S] ENOG4111F9W Coiled-coil domain containing	-	-
ssps692	Saspl_050478.T1	E2.3.3.10	hydroxymethylglutaryl-CoA synthase	473	3711.Bra033126.1-P [I] COG3425 hydroxymethylglutaryl-CoA synthase activity	GO:0001889~liver development;GO:0004421~hydroxymethylglutaryl-CoA synthase activity;GO:0005634~nucleus;GO:0005654~nucleoplasm;GO:0005737~cytoplasm;GO:0005829~cytosol;GO:0005886~plasma membrane;GO:0006629~lipid metabolic process;GO:0006695~cholesterol biosynthetic process;GO:0007420~brain development;GO:0008144~drug binding;GO:0008299~isoprenoid biosynthetic process;GO:0008584~male gonad developme…	K01641
ssps693	Saspl_047618.T1	-	-	451	3694.POPTR_0007s13410.1 [S] ENOG410Y5PR NA	-	-
ssps694	Saspl_046287.T1	XPO1, CRM1	exportin-1	1052	3694.POPTR_0013s09680.1 [U] COG5101 exportin	GO:0000055~ribosomal large subunit export from nucleus;GO:0000056~ribosomal small subunit export from nucleus;GO:0000122~negative regulation of transcription from RNA polymerase II promoter;GO:0000278~mitotic cell cycle;GO:0000776~kinetochore;GO:0003723~RNA binding;GO:0004872~receptor activity;GO:0005215~transporter activity;GO:0005487~nucleocytoplasmic transporter activity;GO:0005622~intracellul…	K14290
ssps698	Saspl_045282.T1	apgM	2,3-bisphosphoglycerate-independent phosphoglycerate mutase	490	4113.PGSC0003DMT400008916 [G] COG3635 Catalyzes the interconversion of 2-phosphoglycerate and 3-phosphoglycerate (By similarity)	GO:0006096~glycolytic process;GO:0046537~2,3-bisphosphoglycerate-independent phosphoglycerate mutase activity;GO:0046872~metal ion binding;	K15635
ssps699	Saspl_042310.T1	-	-	322	29760.VIT_12s0057g01340.t01 [S] ENOG4111R78 ribosomal RNA processing 15 homolog (S. cerevisiae)	GO:0001510~RNA methylation;GO:0005730~nucleolus;	-
ssps702	Saspl_046005.T1	RP-S9e, RPS9	small subunit ribosomal protein S9e	197	4081.Solyc05g007250.2.1 [J] COG0522 One of the primary rRNA binding proteins, it binds directly to 16S rRNA where it nucleates assembly of the body of the 30S subunit (By similarity)	GO:0000022~mitotic spindle elongation;GO:0000228~nuclear chromosome;GO:0003735~structural constituent of ribosome;GO:0005618~cell wall;GO:0005730~nucleolus;GO:0005737~cytoplasm;GO:0005774~vacuolar membrane;GO:0005829~cytosol;GO:0005840~ribosome;GO:0005925~focal adhesion;GO:0006412~translation;GO:0007052~mitotic spindle organization;GO:0008284~positive regulation of cell proliferation;GO:0009506~p…	K02997
ssps704	Saspl_042626.T1	-	-	1143	4081.Solyc09g074950.2.1 [O] COG0464 Aaa atpase	GO:0002092~positive regulation of receptor internalization;GO:0005524~ATP binding;GO:0005739~mitochondrion;GO:0005741~mitochondrial outer membrane;GO:0005777~peroxisome;GO:0005778~peroxisomal membrane;GO:0007612~learning;GO:0007613~memory;GO:0008152~metabolic process;GO:0008568~microtubule-severing ATPase activity;GO:0016020~membrane;GO:0016021~integral component of membrane;GO:0016887~ATPase act…	-
ssps706	Saspl_041827.T1	-	-	338	4113.PGSC0003DMT400023740 [P] ENOG4111GP2 zinc transporter	GO:0008270~zinc ion binding;	-
ssps707	Saspl_048391.T1	-	-	1294	29760.VIT_08s0032g01140.t01 [S] ENOG410XPCJ trafficking protein particle complex	-	-
ssps709	Saspl_046372.T1	WBP1	oligosaccharyltransferase complex subunit beta	441	29760.VIT_03s0063g02100.t01 [S] ENOG410XSF3 Dolichyl-diphosphooligosaccharide--protein glycosyltransferase	GO:0001510~RNA methylation;GO:0004579~dolichyl-diphosphooligosaccharide-protein glycotransferase activity;GO:0005730~nucleolus;GO:0005773~vacuole;GO:0005774~vacuolar membrane;GO:0005783~endoplasmic reticulum;GO:0005789~endoplasmic reticulum membrane;GO:0005794~Golgi apparatus;GO:0005811~lipid particle;GO:0006486~protein glycosylation;GO:0007030~Golgi organization;GO:0008250~oligosaccharyltransfer…	K12670
ssps712	Saspl_046174.T1	-	-	346	3711.Bra015598.1-P [S] ENOG41122MS - C2H2 zinc finger protein, expressed	GO:0003950~NAD+ ADP-ribosyltransferase activity;GO:0008168~methyltransferase activity;GO:0046872~metal ion binding;	-
ssps714	Saspl_046206.T1	-	-	478	29760.VIT_03s0063g00850.t01 [S] COG0724 Rna-binding protein	GO:0000166~nucleotide binding;GO:0003676~nucleic acid binding;GO:0005634~nucleus;GO:0005829~cytosol;GO:0006397~mRNA processing;GO:0008143~poly(A) binding;GO:0009735~response to cytokinin;GO:0010494~cytoplasmic stress granule;GO:0034605~cellular response to heat;	-
ssps715	Saspl_051228.T1	-	-	523	4113.PGSC0003DMT400022085 [O] COG0652 peptidyl-prolyl cis-trans isomerase activity	GO:0003755~peptidyl-prolyl cis-trans isomerase activity;GO:0006457~protein folding;GO:0009507~chloroplast;GO:0009534~chloroplast thylakoid;GO:0009535~chloroplast thylakoid membrane;GO:0009543~chloroplast thylakoid lumen;GO:0009579~thylakoid;GO:0010103~stomatal complex morphogenesis;GO:0016556~mRNA modification;GO:0019288~isopentenyl diphosphate biosynthetic process, methylerythritol 4-phosphate p…	-
ssps716	Saspl_047083.T1	-	-	194	-	-	-
ssps717	Saspl_047972.T1	SLC45A1_2_4	solute carrier family 45, member 1/2/4	211	3694.POPTR_0013s11950.1 [U] ENOG410XPTR solute carrier family 45 member	GO:0005364~maltose:proton symporter activity;GO:0005886~plasma membrane;GO:0005887~integral component of plasma membrane;GO:0005985~sucrose metabolic process;GO:0008506~sucrose:proton symporter activity;GO:0008515~sucrose transmembrane transporter activity;GO:0009908~flower development;GO:0009909~regulation of flower development;GO:0015293~symporter activity;GO:0015768~maltose transport;GO:003421…	K15378
ssps718	Saspl_050156.T1	SULTR2	sulfate transporter 2, low-affinity	606	29760.VIT_18s0001g04890.t01 [P] COG0659 sulfate transporter	GO:0005886~plasma membrane;GO:0008271~secondary active sulfate transmembrane transporter activity;GO:0008272~sulfate transport;GO:0015293~symporter activity;GO:0016021~integral component of membrane;	K17469
ssps719	Saspl_045651.T1	-	-	338	4081.Solyc09g059500.2.1 [K] COG5025 forkhead box	GO:0005634~nucleus;GO:0006351~transcription, DNA-templated;GO:0006355~regulation of transcription, DNA-templated;GO:0007275~multicellular organismal development;	-
ssps720	Saspl_051134.T1	-	-	206	3847.GLYMA06G01510.1 [S] ENOG410XQUX guanine nucleotide binding protein (G protein), beta	GO:0000165~MAPK cascade;GO:0003924~GTPase activity;GO:0004402~histone acetyltransferase activity;GO:0004871~signal transducer activity;GO:0005783~endoplasmic reticulum;GO:0005789~endoplasmic reticulum membrane;GO:0005834~heterotrimeric G-protein complex;GO:0005886~plasma membrane;GO:0006355~regulation of transcription, DNA-templated;GO:0006612~protein targeting to membrane;GO:0009409~response to …	-
ssps723	Saspl_049718.T1	EPN	epsin	942	4081.Solyc12g098740.1.1 [U] ENOG410XSM0 Clathrin interactor 1	GO:0001701~in utero embryonic development;GO:0002020~protease binding;GO:0005543~phospholipid binding;GO:0005634~nucleus;GO:0005737~cytoplasm;GO:0005770~late endosome;GO:0005774~vacuolar membrane;GO:0005794~Golgi apparatus;GO:0005884~actin filament;GO:0005886~plasma membrane;GO:0005905~coated pit;GO:0006623~protein targeting to vacuole;GO:0006897~endocytosis;GO:0007219~Notch signaling pathway;GO:…	K12471
ssps725	Saspl_049473.T1	BRD7_9	bromodomain-containing protein 7/9	874	3847.GLYMA08G43046.1 [BK] COG5076 bromodomain	-	K11723
ssps729	Saspl_052052.T1	-	-	387	4555.Si033267m [S] ENOG41106QX F-box domain	-	-
ssps731	Saspl_049926.T1	-	-	84	-	-	-
ssps733	Saspl_052997.T1	CLCN7	chloride channel 7	791	3847.GLYMA19G25680.1 [P] COG0038 chloride channel	GO:0005247~voltage-gated chloride channel activity;GO:0005622~intracellular;GO:0005774~vacuolar membrane;GO:0005802~trans-Golgi network;GO:0006821~chloride transport;GO:0009671~nitrate:proton symporter activity;GO:0009705~plant-type vacuole membrane;GO:0009826~unidimensional cell growth;GO:0010167~response to nitrate;GO:0015112~nitrate transmembrane transporter activity;GO:0015706~nitrate transpo…	K05016
ssps735	Saspl_050308.T1	USP36_42	ubiquitin carboxyl-terminal hydrolase 36/42	708	29760.VIT_04s0069g00760.t01 [O] ENOG410XQ92 ubiquitin carboxyl-terminal hydrolase	GO:0004197~cysteine-type endopeptidase activity;GO:0004843~ubiquitin-specific protease activity;GO:0005634~nucleus;GO:0006511~ubiquitin-dependent protein catabolic process;GO:0008234~cysteine-type peptidase activity;GO:0008283~cell proliferation;GO:0009651~response to salt stress;GO:0009908~flower development;GO:0016021~integral component of membrane;GO:0016579~protein deubiquitination;GO:0036459…	K11855
ssps738	Saspl_052322.T1	-	-	311	29760.VIT_10s0405g00040.t01 [S] ENOG410Y10S auxin-responsive protein	GO:0005886~plasma membrane;GO:0009506~plasmodesma;GO:0016021~integral component of membrane;GO:0046872~metal ion binding;GO:0055114~oxidation-reduction process;	-
ssps739	Saspl_053941.T1	-	-	72	29760.VIT_05s0020g05030.t01 [S] ENOG4111603 Potato inhibitor I family	GO:0004867~serine-type endopeptidase inhibitor activity;GO:0009611~response to wounding;	-
ssps740	Saspl_051639.T1	K09264	MADS-box transcription factor, plant	178	3711.Bra010623.1-P [K] COG5068 Transcription factor	GO:0003677~DNA binding;GO:0003700~transcription factor activity, sequence-specific DNA binding;GO:0005634~nucleus;GO:0006351~transcription, DNA-templated;GO:0007584~response to nutrient;GO:0008134~transcription factor binding;GO:0010167~response to nitrate;GO:0048527~lateral root development;GO:0071249~cellular response to nitrate;	K09264
ssps744	Saspl_005436.T1	PDS5	sister chromatid cohesion protein PDS5	1547	4081.Solyc06g060380.2.1 [S] ENOG410XQW7 PDS5, regulator of cohesion maintenance, homolog	-	K11267
ssps745	Saspl_005509.T1	-	-	423	29760.VIT_18s0072g00630.t01 [S] ENOG410XQFT tubby like protein	GO:0003700~transcription factor activity, sequence-specific DNA binding;GO:0006355~regulation of transcription, DNA-templated;GO:0009620~response to fungus;GO:0016787~hydrolase activity;GO:0035091~phosphatidylinositol binding;	-
ssps746	Saspl_005553.T1	QKI	protein quaking	324	29760.VIT_08s0056g00510.t01 [A] COG5176 mRNA processing	GO:0003677~DNA binding;GO:0003723~RNA binding;GO:0005634~nucleus;GO:0005829~cytosol;GO:0009908~flower development;GO:0048577~negative regulation of short-day photoperiodism, flowering;GO:0048579~negative regulation of long-day photoperiodism, flowering;	K14945
ssps747	Saspl_005603.T1	-	-	719	3847.GLYMA03G07750.1 [S] ENOG410YBB5 Phd finger protein	GO:0005634~nucleus;GO:0005829~cytosol;GO:0006351~transcription, DNA-templated;GO:0006355~regulation of transcription, DNA-templated;GO:0008270~zinc ion binding;GO:0016568~chromatin modification;GO:0035064~methylated histone binding;GO:0044212~transcription regulatory region DNA binding;	-
ssps748	Saspl_005691.T1	-	-	128	-	-	-
ssps749	Saspl_005691.T1	-	-	128	-	-	-
ssps750	Saspl_005724.T1	DELLA	DELLA protein	682	4113.PGSC0003DMT400066799 [S] ENOG410YANM Scarecrow-like protein	GO:0000989~transcription factor activity, transcription factor binding;GO:0003700~transcription factor activity, sequence-specific DNA binding;GO:0005634~nucleus;GO:0006351~transcription, DNA-templated;GO:0006355~regulation of transcription, DNA-templated;GO:0007623~circadian rhythm;GO:0009740~gibberellic acid mediated signaling pathway;GO:0010492~maintenance of shoot apical meristem identity;GO:…	K14494
ssps751	Saspl_005724.T1	DELLA	DELLA protein	682	4113.PGSC0003DMT400066799 [S] ENOG410YANM Scarecrow-like protein	GO:0000989~transcription factor activity, transcription factor binding;GO:0003700~transcription factor activity, sequence-specific DNA binding;GO:0005634~nucleus;GO:0006351~transcription, DNA-templated;GO:0006355~regulation of transcription, DNA-templated;GO:0007623~circadian rhythm;GO:0009740~gibberellic acid mediated signaling pathway;GO:0010492~maintenance of shoot apical meristem identity;GO:…	K14494
ssps752	Saspl_005894.T1	-	-	334	29760.VIT_04s0044g01530.t01 [S] COG1819 Transferase	GO:0016758~transferase activity, transferring hexosyl groups;GO:0047213~anthocyanidin 3-O-glucosyltransferase activity;	-
ssps753	Saspl_005909.T1	-	-	1119	4081.Solyc01g067560.2.1 [S] ENOG410YA1T lin-9 homolog (C. elegans)	GO:0003677~DNA binding;GO:0003682~chromatin binding;GO:0005634~nucleus;GO:0006351~transcription, DNA-templated;GO:0007049~cell cycle;GO:0017053~transcriptional repressor complex;	-
ssps754	Saspl_052887.T1	-	-	333	-	-	-
ssps755	Saspl_052469.T1	K06883	uncharacterized protein	327	4113.PGSC0003DMT400052296 [S] ENOG410XPBZ GPN-loop GTPase 3	GO:0003924~GTPase activity;GO:0005525~GTP binding;GO:0005634~nucleus;GO:0005829~cytosol;GO:0008152~metabolic process;GO:0016787~hydrolase activity;GO:0044376~RNA polymerase II complex import to nucleus;GO:1990022~RNA polymerase III complex localization to nucleus;	K06883
ssps756	Saspl_053129.T1	-	-	475	4081.Solyc07g049310.2.1 [G] ENOG410XNQK Transporter	GO:0005351~sugar:proton symporter activity;GO:0005355~glucose transmembrane transporter activity;GO:0005768~endosome;GO:0005794~Golgi apparatus;GO:0005802~trans-Golgi network;GO:0005887~integral component of plasma membrane;GO:0008643~carbohydrate transport;GO:0015992~proton transport;GO:0016021~integral component of membrane;GO:0022891~substrate-specific transmembrane transporter activity;GO:003…	-
ssps759	Saspl_052451.T1	thrA	bifunctional aspartokinase / homoserine dehydrogenase 1	396	4081.Solyc11g072010.1.1 [E] COG0460 homoserine dehydrogenase	GO:0004072~aspartate kinase activity;GO:0004412~homoserine dehydrogenase activity;GO:0005524~ATP binding;GO:0005829~cytosol;GO:0009086~methionine biosynthetic process;GO:0009088~threonine biosynthetic process;GO:0009089~lysine biosynthetic process via diaminopimelate;GO:0009097~isoleucine biosynthetic process;GO:0009507~chloroplast;GO:0009570~chloroplast stroma;GO:0016597~amino acid binding;GO:00…	K12524
ssps760	Saspl_051884.T1	-	-	226	4081.Solyc01g105800.2.1 [K] COG5068 Transcription factor	GO:0000060~protein import into nucleus, translocation;GO:0000165~MAPK cascade;GO:0000900~translation repressor activity, nucleic acid binding;GO:0003677~DNA binding;GO:0003700~transcription factor activity, sequence-specific DNA binding;GO:0005634~nucleus;GO:0005737~cytoplasm;GO:0006351~transcription, DNA-templated;GO:0006612~protein targeting to membrane;GO:0008360~regulation of cell shape;GO:00…	-
ssps761	Saspl_053510.T1	CEP, CYSEP	KDEL-tailed cysteine endopeptidase	255	4113.PGSC0003DMT400012877 [O] COG4870 cathepsin	GO:0000325~plant-type vacuole;GO:0004197~cysteine-type endopeptidase activity;GO:0005615~extracellular space;GO:0005764~lysosome;GO:0005773~vacuole;GO:0005783~endoplasmic reticulum;GO:0005788~endoplasmic reticulum lumen;GO:0007568~aging;GO:0008234~cysteine-type peptidase activity;GO:0009505~plant-type cell wall;GO:0009555~pollen development;GO:0009626~plant-type hypersensitive response;GO:0009733…	K16292
ssps763	Saspl_000250.T1	-	-	1747	4081.Solyc09g082510.2.1 [S] ENOG410XW3C NA	GO:0005634~nucleus;GO:0005737~cytoplasm;GO:0005856~cytoskeleton;GO:0005886~plasma membrane;GO:0009506~plasmodesma;	-
ssps764	Saspl_000360.T1	-	-	589	29760.VIT_15s0046g01530.t01 [S] ENOG410YF2F intracellular protein transport protein	GO:0005886~plasma membrane;GO:0009507~chloroplast;	-
ssps765	Saspl_000563.T1	-	-	320	29760.VIT_17s0000g01110.t01 [S] COG2608 heavy metal transport detoxification protein	GO:0030001~metal ion transport;GO:0046872~metal ion binding;	-
